# Supplementary material for: Human model of primary carnitine deficiency cardiomyopathy reveals ferroptosis as a novel mechanism
Source: Stem Cell Reports. 2023 Oct 5;18(11):2123–37. doi: 10.1016/j.stemcr.2023.09.002 (PMC10679537; doi:10.1016/j.stemcr.2023.09.002)
Supplement: Table S1. Identified proteins and KEGG pathways by proteomic analysis — Sheet 1. Detected proteins proteomic analysis. Sheet 2. KEGG enrichment analysis of proteins with significant higher abundance in OCTN2 (N32) and OCTN2 (––) vs. OCTN2 (++). Sheet 3. KEGG enrichment analysis of proteins with significant lower abundance in OCTN2 (N32) and OCTN2 (––) vs. OCTN2 (++). [file mmc2.xlsx]

## Sheet: Sheet1
		Kruskal Wallis		OCTN2 (N32S) vs OCTN2 (+/+) Ebayes					OCTN2 (-/-) vs OCTN2 (+/+) Ebayes
Gene ID	Uniprot_ID	Pvalue	FDR	Log2FC	95 Confidence Interval low limit	95 Confidence Interval high limit	Pvalue	FDR	Log2FC	95 Confidence Interval low limit	95 Confidence Interval high limit	Pvalue	FDR
MB	P02144	2.48287e-06	0.000266389	0.869455	0.636594	1.10232	1.02769e-07	3.38052e-06	0.501173	0.297536	0.704809	4.11569e-05	0.000219603
PLIN2	Q99541	2.48287e-06	0.000266389	0.667686	0.524602	0.810771	2.24243e-09	1.50419e-07	1.075	0.916265	1.23374	1.89096e-12	2.15913e-10
SH3PXD2A	Q5TCZ1	2.48287e-06	0.000266389	0.542748	0.393613	0.691884	1.55649e-07	4.55108e-06	0.847966	0.687102	1.00883	2.3819e-10	1.04468e-08
ASS1	P00966	2.49001e-06	0.000266389	1.99279	1.65077	2.33481	3.60806e-11	6.17159e-09	2.87291	2.60382	3.142	1.65384e-16	1.13156e-13
ACTN1	P12814	2.49001e-06	0.000266389	1.01359	0.678623	1.34855	2.60386e-06	4.513e-05	1.41132	1.08145	1.74119	1.03131e-08	2.65271e-07
COL6A1	P12109	2.49001e-06	0.000266389	1.03809	0.819311	1.25687	1.6605e-09	1.1593e-07	2.20741	2.03524	2.37959	3.41895e-18	9.56063e-15
CRIP1	P50238	2.49001e-06	0.000266389	-1.26084	-1.52266	-0.999016	1.27036e-09	9.87703e-08	-1.83223	-2.06634	-1.59812	1.03211e-13	2.07698e-11
DPP4	P27487	2.49001e-06	0.000266389	1.26513	1.01178	1.51847	6.54724e-10	5.67956e-08	2.54336	2.301	2.78571	2.3748e-16	1.35403e-13
EPB41L3	Q9Y2J2	2.49001e-06	0.000266389	-0.477519	-0.594486	-0.360553	2.32191e-08	9.85106e-07	-0.89559	-0.996775	-0.794404	8.28013e-15	2.77925e-12
NES	P48681	2.49001e-06	0.000266389	-0.646664	-0.903801	-0.389527	3.15322e-05	0.000320094	-1.56408	-1.81055	-1.31761	6.81349e-12	5.17977e-10
NPNT	Q6UXI9	2.49001e-06	0.000266389	1.49859	1.22742	1.76976	9.88741e-11	1.25277e-08	2.06393	1.81238	2.31549	3.93858e-14	9.62421e-12
ST6GAL1	P15907	2.49001e-06	0.000266389	1.01104	0.802728	1.21934	1.1017e-09	8.97365e-08	1.45276	1.25696	1.64857	3.04315e-13	4.95744e-11
LEPRE1; P3H1	Q32P28	2.64751e-06	0.000266389	1.24573	0.998527	1.49294	5.54173e-10	5.12386e-08	1.65904	1.42961	1.88847	5.10545e-13	7.59381e-11
HSPB7	Q9UBY9	2.82126e-06	0.000266389	-0.783221	-1.05705	-0.509394	5.76976e-06	8.50791e-05	-1.05118	-1.308	-0.794365	2.20859e-08	4.80877e-07
ACTB	P60709	2.82929e-06	0.000266389	1.97668	1.74617	2.2072	1.61754e-14	1.84454e-11	2.52815	2.30851	2.7478	3.38068e-17	3.85511e-14
FAM192A	Q9GZU8	2.82929e-06	0.000266389	-0.558381	-0.811448	-0.305313	0.000148495	0.00107173	-1.04143	-1.31017	-0.772694	5.54266e-08	9.84242e-07
GJA1	P17302	2.82929e-06	0.000266389	-0.63902	-0.81216	-0.46588	1.24068e-07	3.82035e-06	-0.896869	-1.06084	-0.732897	1.19007e-10	5.73411e-09
GSDMD	P57764	2.82929e-06	0.000266389	0.94689	0.651962	1.24182	1.09104e-06	2.23499e-05	1.4406	1.16508	1.71612	2.77278e-10	1.17107e-08
NDRG2	Q9UN36	2.82929e-06	0.000266389	-0.742679	-0.916191	-0.569167	1.03015e-08	5.42178e-07	-1.02122	-1.17203	-0.870411	1.89342e-12	2.15913e-10
P4HA2	O15460	2.82929e-06	0.000266389	0.76168	0.620311	0.903048	1.59573e-10	1.81966e-08	1.03898	0.910931	1.16704	4.94749e-14	1.12836e-11
ST3GAL1	Q11201	2.82929e-06	0.000266389	0.720998	0.499743	0.942254	8.7247e-07	1.9011e-05	1.13571	0.931934	1.33948	8.33934e-11	4.19543e-09
MRC2	Q9UBG0	3.18852e-06	0.000266389	1.64576	1.40135	1.89017	2.14511e-12	6.67129e-10	2.39179	2.20088	2.5827	5.58938e-18	9.56063e-15
FAM84B	Q96KN1	3.19751e-06	0.000266389	0.73945	0.487216	0.991684	4.08975e-06	6.65466e-05	1.09082	0.842017	1.33963	6.73305e-09	1.8427e-07
SERPINH1	P50454	3.19751e-06	0.000266389	0.666594	0.487431	0.845757	1.08865e-07	3.51346e-06	1.02911	0.864807	1.19341	8.79631e-12	6.27074e-10
ADD3	Q9UEY8	3.20653e-06	0.000266389	-0.763966	-1.06276	-0.465167	2.55942e-05	0.000279737	-1.09644	-1.38393	-0.808939	7.22393e-08	1.19966e-06
APOL2	Q9BQE5	3.20653e-06	0.000266389	0.91902	0.789877	1.04816	7.13458e-13	2.99743e-10	1.26182	1.1439	1.37974	1.57737e-16	1.13156e-13
HMGN5	P82970	3.20653e-06	0.000266389	-0.916134	-1.15133	-0.68094	5.11744e-08	1.92382e-06	-1.32354	-1.54451	-1.10257	2.0969e-11	1.30427e-09
HN1L; JPT2	Q9H910	3.20653e-06	0.000266389	-0.681573	-0.965588	-0.397557	5.60668e-05	0.000511478	-1.1165	-1.39487	-0.838126	3.11682e-08	6.32138e-07
PARP4	Q9UKK3	3.20653e-06	0.000266389	1.11847	0.830754	1.40619	5.29211e-08	1.96786e-06	1.42815	1.15532	1.70098	2.71399e-10	1.16057e-08
SNTB2	Q13425	3.21896e-06	0.000266389	0.190244	0.0657958	0.314693	0.00443637	0.0146899	0.478783	0.369964	0.587602	6.32628e-09	1.74534e-07
MVP	Q14764	3.6146e-06	0.000266389	0.90197	0.690995	1.11295	1.05142e-08	5.44987e-07	1.21606	1.03557	1.39656	2.09446e-12	2.26996e-10
TJP2	Q9UDY2	3.6146e-06	0.000266389	-0.332582	-0.450505	-0.214658	7.00423e-06	9.98394e-05	-0.542601	-0.648909	-0.436294	4.33838e-10	1.6676e-08
TNFAIP8	O95379	3.6146e-06	0.000266389	-0.83491	-1.07307	-0.596748	2.82453e-07	7.66883e-06	-1.22282	-1.44196	-1.00369	8.14551e-11	4.17075e-09
ANPEP	P15144	3.62469e-06	0.000266389	0.931397	0.662274	1.20052	3.45638e-07	9.16612e-06	2.28124	2.02255	2.53993	8.93649e-15	2.77925e-12
DNAJA4	Q8WW22	3.62469e-06	0.000266389	0.326626	0.187713	0.465539	7.15268e-05	0.000611733	0.846516	0.720399	0.972634	2.25602e-12	2.26996e-10
EIF3J	O75822	3.62469e-06	0.000266389	-0.42968	-0.622315	-0.237046	0.000131472	0.000982019	-0.84434	-1.0225	-0.666183	1.68315e-09	5.59033e-08
NUP85	Q9BW27	3.62469e-06	0.000266389	0.921082	0.659941	1.18222	2.56434e-07	7.01809e-06	0.608177	0.364481	0.851872	3.46342e-05	0.000191721
RRM1	P23921	3.62469e-06	0.000266389	-0.543666	-0.727145	-0.360186	3.51613e-06	5.89641e-05	-0.797853	-0.974056	-0.621649	3.80919e-09	1.1114e-07
SH3BGRL	O75368	3.62469e-06	0.000266389	-0.76791	-1.03095	-0.504874	4.3369e-06	6.8827e-05	-1.29083	-1.53244	-1.04921	1.85285e-10	8.45147e-09
SLIT3	O75094	3.62469e-06	0.000266389	0.982757	0.763273	1.20224	4.6788e-09	2.75968e-07	1.38111	1.1862	1.57603	7.66954e-13	1.09323e-10
STMN1	P16949	3.62469e-06	0.000266389	-0.644481	-0.867493	-0.421468	5.00018e-06	7.63644e-05	-1.02512	-1.22497	-0.825266	3.95793e-10	1.57443e-08
TAPBP	O15533	3.62469e-06	0.000266389	1.03563	0.890936	1.18033	6.35871e-13	2.99743e-10	1.25428	1.12343	1.38513	1.58146e-15	7.72884e-13
CRABP2	P29373	3.62469e-06	0.000266389	1.24422	1.04088	1.44757	1.40321e-11	3.20026e-09	0.583685	0.392724	0.774645	2.24394e-06	2.01483e-05
MICAL3	Q7RTP6	3.8394e-06	0.000266389	0.239208	0.12554	0.352876	0.000248777	0.00158781	0.362486	0.255673	0.469298	4.67015e-07	5.62556e-06
MARC2	Q969Z3	4.07556e-06	0.000266389	-0.635637	-0.791942	-0.479332	2.48105e-08	1.03508e-06	-0.308182	-0.462513	-0.15385	0.000428335	0.00150754
ABAT	P80404	4.08683e-06	0.000266389	-0.671567	-0.918133	-0.425	1.12278e-05	0.000146605	-1.59885	-1.83307	-1.36463	1.61397e-12	1.97192e-10
C11orf58	O00193	4.08683e-06	0.000266389	-0.73974	-0.946699	-0.53278	2.07678e-07	5.82434e-06	-1.26256	-1.50356	-1.02156	2.67371e-10	1.15782e-08
RFTN1	Q14699	4.08683e-06	0.000266389	0.480288	0.348662	0.611913	1.49181e-07	4.39956e-06	0.215053	0.0899048	0.340201	0.00173925	0.00503808
RBPMS2	Q6ZRY4	4.08683e-06	0.000266389	0.342066	0.192722	0.491409	9.71622e-05	0.000774806	0.694768	0.55921	0.830326	4.01851e-10	1.58015e-08
ACTN4	O43707	4.59601e-06	0.000266389	1.04889	0.81572	1.28206	4.31037e-09	2.58698e-07	1.38238	1.14271	1.62204	4.33393e-11	2.39135e-09
CD36	P16671	4.59601e-06	0.000266389	-1.31483	-1.5502	-1.07947	8.05967e-11	1.08249e-08	-0.916414	-1.15373	-0.679097	5.87897e-08	1.02091e-06
DPYSL3	Q14195	4.59601e-06	0.000266389	0.534203	0.371755	0.696651	7.60127e-07	1.7336e-05	0.797663	0.629898	0.965428	1.58774e-09	5.37789e-08
ITSN1	Q15811	4.59601e-06	0.000266389	-0.274947	-0.423495	-0.1264	0.00089583	0.00432247	-0.555687	-0.689245	-0.422128	1.66957e-08	3.85919e-07
PXN	P49023	4.59601e-06	0.000266389	-0.424015	-0.619514	-0.228517	0.000179546	0.00123181	-0.722063	-0.905003	-0.539123	4.08186e-08	7.69186e-07
RALGAPB	Q86X10	4.66773e-06	0.000266389	0.519757	0.300808	0.738705	6.38509e-05	0.000556623	0.874986	0.661022	1.08895	2.24277e-08	4.82549e-07
KIAA2013	Q8IYS2	4.704e-06	0.000266389	0.524888	0.318627	0.73115	2.71692e-05	0.000289551	0.797384	0.602059	0.99271	2.30977e-08	4.93858e-07
TLN2	Q9Y4G6	4.704e-06	0.000266389	-0.46956	-0.582765	-0.356355	1.77087e-08	7.97125e-07	-0.287288	-0.399352	-0.175224	2.46881e-05	0.000142695
ADD2	P35612	5.15531e-06	0.000266389	-0.387806	-0.58821	-0.187401	0.00058589	0.00306004	-0.809473	-1.00239	-0.616553	1.44403e-08	3.40692e-07
ENDOD1	O94919	5.15531e-06	0.000266389	0.642909	0.490217	0.795602	1.36896e-08	6.78728e-07	0.873351	0.733916	1.01279	8.79847e-12	6.27074e-10
FLNA	P21333	5.15531e-06	0.000266389	1.72309	1.48553	1.96064	4.86617e-13	2.77453e-10	2.27207	2.0333	2.51083	1.84221e-15	7.87776e-13
QPRT	Q15274	5.15531e-06	0.000266389	-0.502768	-0.74726	-0.258275	0.000317307	0.00190775	-0.899007	-1.12368	-0.674334	3.24271e-08	6.48733e-07
LAMB2	P55268	5.24186e-06	0.000266389	0.385598	0.231261	0.539935	3.42261e-05	0.000342041	0.744258	0.615267	0.873249	4.3071e-11	2.39135e-09
ALCAM	Q13740	5.25606e-06	0.000266389	-0.922833	-1.14263	-0.703037	1.4373e-08	6.92534e-07	-1.31314	-1.52253	-1.10375	8.59078e-12	6.27074e-10
MON2	Q7Z3U7	5.31745e-06	0.000266389	0.532294	0.347414	0.717175	5.26698e-06	7.90278e-05	0.773754	0.60689	0.940618	2.49195e-09	7.68016e-08
AJUBA	Q96IF1	5.31745e-06	0.000266389	-0.555419	-0.82747	-0.283369	0.000341936	0.00201336	-0.756335	-1.01213	-0.500543	3.61189e-06	2.97026e-05
ADAL	Q6DHV7	5.32368e-06	0.000266389	-0.579767	-0.828548	-0.330986	7.94441e-05	0.000664494	-0.851439	-1.08649	-0.616384	1.66999e-07	2.36075e-06
PREB	Q9HCU5	5.6003e-06	0.000266389	0.33233	0.165764	0.498896	0.000432462	0.00238973	0.574174	0.419326	0.729022	1.14466e-07	1.74089e-06
HNMT	P50135	5.7523e-06	0.000266389	-1.01354	-1.21535	-0.811719	5.90115e-10	5.31259e-08	-1.29314	-1.47055	-1.11572	4.3522e-13	6.76768e-11
DPYSL5	Q9BPU6	5.76777e-06	0.000266389	-1.15851	-1.3647	-0.952309	7.22812e-11	1.08249e-08	-0.465446	-0.663448	-0.267443	7.16187e-05	0.000345081
FABP5	Q01469	5.76777e-06	0.000266389	-1.15317	-1.37989	-0.926456	4.66666e-10	4.56132e-08	-0.674607	-0.860509	-0.488706	1.62224e-07	2.30773e-06
SLC1A4	P43007	5.90329e-06	0.000266389	0.273994	0.155678	0.392309	8.5521e-05	0.000710115	0.473563	0.358385	0.588742	2.04548e-08	4.54389e-07
ADAMTSL1	Q8N6G6	6.43635e-06	0.000266389	0.393423	0.213118	0.573728	0.00016804	0.001178	0.870428	0.69689	1.04397	5.98718e-10	2.20226e-08
CDK5	Q00535	6.43635e-06	0.000266389	0.544406	0.215881	0.872932	0.00235981	0.0090809	1.08539	0.809511	1.36128	4.30889e-08	7.97259e-07
GMPR	P36959	6.43635e-06	0.000266389	-0.439333	-0.68566	-0.193006	0.00125652	0.00558043	-0.728933	-0.957863	-0.500002	1.23027e-06	1.21993e-05
ME1	P48163	6.43635e-06	0.000266389	-0.951578	-1.17287	-0.730286	9.50693e-09	5.08175e-07	-1.18358	-1.3771	-0.990057	1.39951e-11	9.57544e-10
NEU1	Q99519	6.43635e-06	0.000266389	0.391659	0.196238	0.58708	0.00041322	0.00231742	0.979699	0.802519	1.15688	9.69006e-11	4.8043e-09
RHOA	P61586	6.43635e-06	0.000266389	-0.363574	-0.5068	-0.220348	2.80354e-05	0.000295303	-0.469348	-0.609879	-0.328816	5.9762e-07	6.79222e-06
AHNAK2	Q8IVF2	6.59562e-06	0.000266389	0.56189	0.295396	0.828384	0.000243782	0.00156371	1.35814	1.08974	1.62654	5.09102e-10	1.91389e-08
MICAL2	O94851	6.59562e-06	0.000266389	0.888342	0.703152	1.07353	1.36351e-09	9.94629e-08	0.398318	0.185268	0.611367	0.000814678	0.00262431
VBP1	P61758	6.74239e-06	0.000266389	-0.389091	-0.535607	-0.242574	1.56917e-05	0.000190359	-0.536291	-0.668398	-0.404183	2.54093e-08	5.36575e-07
RAB11FIP5	Q9BXF6	6.77463e-06	0.000266389	0.359076	0.1467	0.571451	0.0019969	0.00798062	0.805073	0.611237	0.998908	1.72026e-08	3.92334e-07
MAP4	P27816	6.82114e-06	0.000266389	-0.608643	-0.841474	-0.375812	1.9263e-05	0.000221881	-0.814284	-1.02302	-0.60555	4.96388e-08	8.98489e-07
PIR	O00625	6.82114e-06	0.000266389	-0.55952	-0.798344	-0.320697	7.46407e-05	0.000632044	-0.999323	-1.21083	-0.787814	1.77939e-09	5.85317e-08
TPD52L2	O43399	6.82114e-06	0.000266389	-0.512437	-0.777123	-0.247752	0.000583202	0.00305066	-0.808982	-1.05515	-0.562812	7.64785e-07	8.35887e-06
TPM4	P67936	7.12625e-06	0.000266389	1.74733	1.36783	2.12682	2.84949e-09	1.77238e-07	2.36543	2.01192	2.71895	2.40028e-12	2.3461e-10
GSTO1	P78417	7.14507e-06	0.000266389	-0.955703	-1.21478	-0.69663	1.25074e-07	3.82035e-06	-0.675947	-0.918177	-0.433716	8.07627e-06	5.75753e-05
RCSD1	Q6JBY9	7.14507e-06	0.000266389	-0.505266	-0.795305	-0.215227	0.00154633	0.00651026	-0.770208	-1.03694	-0.503472	5.04281e-06	3.9477e-05
ACSS3	Q9H6R3	7.16393e-06	0.000266389	-0.649482	-0.808613	-0.490352	2.33246e-08	9.85106e-07	-0.82212	-0.967403	-0.676838	6.24454e-11	3.3379e-09
NASP	P49321	7.16393e-06	0.000266389	-0.699769	-1.01509	-0.384449	0.000139205	0.00101737	-0.982285	-1.28271	-0.681864	8.25828e-07	8.94038e-06
SYNM	O15061	7.16393e-06	0.000266389	0.708285	0.588091	0.828478	2.90305e-11	5.41118e-09	-0.177841	-0.296944	-0.058738	0.00527041	0.0127361
TOMM22	Q9NS69	7.16393e-06	0.000266389	-0.258118	-0.398248	-0.117989	0.000936871	0.00446384	-0.56441	-0.705776	-0.423043	3.36635e-08	6.69552e-07
UBA7	P41226	7.16393e-06	0.000266389	1.34297	1.04636	1.63957	3.83998e-09	2.34581e-07	1.61104	1.35781	1.86427	6.48478e-12	5.04192e-10
CARHSP1	Q9Y2V2	7.38925e-06	0.000266744	-0.275389	-0.433419	-0.117359	0.00154187	0.00650399	-0.514042	-0.655133	-0.372951	1.5215e-07	2.20553e-06
MAN1A2	O60476	7.54306e-06	0.000266744	0.672801	0.359001	0.986602	0.000203601	0.00136352	1.11445	0.761784	1.46711	1.37666e-06	1.34176e-05
COG7	P83436	7.56288e-06	0.000266744	0.419765	0.248082	0.591448	4.46968e-05	0.000425927	0.537267	0.375285	0.69925	6.64254e-07	7.47504e-06
PPP1R14C	Q8TAE6	7.56288e-06	0.000266744	-0.6918	-1.00234	-0.381261	0.000133346	0.000989537	-0.947169	-1.24223	-0.65211	1.08944e-06	1.10922e-05
CMAS	Q8NFW8	7.91174e-06	0.000266744	0.435709	0.0780446	0.793373	0.0192304	0.0457808	0.770336	0.447334	1.09334	6.03002e-05	0.000300592
SIPA1L2	Q9P2F8	7.93245e-06	0.000266744	0.399959	0.270709	0.529209	1.88169e-06	3.55649e-05	0.568605	0.44968	0.68753	1.43555e-09	4.91102e-08
DNAJB11	Q9UBS4	7.95321e-06	0.000266744	0.491722	0.342728	0.640716	7.19766e-07	1.66373e-05	0.726152	0.596004	0.856299	8.16838e-11	4.17075e-09
CXorf26; PBDC1	Q9BVG4	7.95321e-06	0.000266744	-0.685992	-0.871367	-0.500616	1.18858e-07	3.7304e-06	-0.292644	-0.458249	-0.127039	0.00136335	0.00410564
SLC12A4	Q9UP95	7.95321e-06	0.000266744	0.579039	0.399782	0.758295	9.95689e-07	2.11568e-05	0.723303	0.551134	0.895471	1.41333e-08	3.35763e-07
SMS	P52788	7.95321e-06	0.000266744	-0.835562	-1.05773	-0.613391	9.13191e-08	3.12403e-06	-0.634504	-0.852364	-0.416643	4.47179e-06	3.56597e-05
CPT1B	Q92523	8.23517e-06	0.000268997	0.648543	0.279889	1.0172	0.00141922	0.00615355	1.35033	1.01689	1.68378	2.64726e-08	5.48865e-07
H2AFY	O75367	8.4394e-06	0.000268997	0.951941	0.761167	1.14272	6.64082e-10	5.67956e-08	0.595777	0.417411	0.774142	5.96534e-07	6.79222e-06
MCAM	P43121	8.46137e-06	0.000268997	-0.735564	-0.956297	-0.514831	6.20896e-07	1.48537e-05	-0.993595	-1.18509	-0.802101	3.19837e-10	1.32308e-08
UCHL1	P09936	8.46137e-06	0.000268997	0.502875	0.31375	0.692001	1.54351e-05	0.000188583	0.81606	0.622512	1.00961	1.32808e-08	3.22225e-07
GALT	P07902	8.7049e-06	0.000268997	-0.37063	-0.544851	-0.196409	0.000221535	0.00146307	-0.624053	-0.776567	-0.471538	2.22095e-08	4.80877e-07
CPT1A	P50416	8.72749e-06	0.000268997	1.06479	0.644532	1.48506	2.87166e-05	0.000297696	1.57975	1.19957	1.95992	1.70648e-08	3.91804e-07
SMEK1; PPP4R3A	Q6IN85	8.76134e-06	0.000268997	-0.208016	-0.322808	-0.0932244	0.00108867	0.00499914	-0.359547	-0.470413	-0.24868	9.34412e-07	9.99077e-06
ERAP1	Q9NZ08	8.80668e-06	0.000268997	0.595301	0.45372	0.736883	1.40205e-08	6.852e-07	0.757201	0.614921	0.899481	1.99214e-10	8.96726e-09
MAN1C1	Q9NR34	8.80668e-06	0.000268997	1.02621	0.810346	1.24207	1.60436e-09	1.14344e-07	1.31248	1.09183	1.53313	2.39772e-11	1.43905e-09
PDIA5	Q14554	8.80668e-06	0.000268997	1.30021	1.0381	1.56232	7.39904e-10	6.17369e-08	1.7243	1.46814	1.98047	2.13252e-12	2.26996e-10
FAM114A2	Q9NRY5	9.13067e-06	0.000270701	-0.579224	-0.807415	-0.351033	2.80542e-05	0.000295303	-0.79148	-1.01722	-0.56574	2.80536e-07	3.62156e-06
STOM	P27105	9.15427e-06	0.000270701	0.738119	0.520899	0.955339	4.59761e-07	1.14482e-05	1.0461	0.85166	1.24054	1.62474e-10	7.61404e-09
FHL1	Q13642	9.23436e-06	0.000270701	-1.04054	-1.27554	-0.805544	5.69641e-09	3.1784e-07	-1.24636	-1.46118	-1.03153	3.87548e-11	2.24712e-09
ZC3HAV1L	Q96H79	9.41791e-06	0.000270701	0.601207	0.211518	0.990895	0.00414181	0.0140288	1.04759	0.693633	1.40155	3.56372e-06	2.9448e-05
RANBP1	P43487	9.44219e-06	0.000270701	-0.662568	-0.932185	-0.392951	4.19999e-05	0.00040247	-0.887545	-1.14959	-0.625496	4.81582e-07	5.70161e-06
SARS2	Q9NP81	9.63926e-06	0.000270701	-0.277539	-0.426745	-0.128333	0.000855268	0.00417385	-0.47346	-0.614331	-0.332589	5.42378e-07	6.33269e-06
TMEM163	Q8TC26	9.70166e-06	0.000270701	-0.263982	-0.433555	-0.0944095	0.00386862	0.0133011	-0.699952	-0.860926	-0.538977	7.77827e-09	2.09523e-07
DCTPP1	Q9H773	9.72661e-06	0.000270701	-0.822008	-1.08917	-0.554851	2.0449e-06	3.82274e-05	-1.0638	-1.31837	-0.809238	1.54847e-08	3.61852e-07
LAMB1	P07942	9.72661e-06	0.000270701	-0.760948	-0.9196	-0.602296	1.36649e-09	9.94629e-08	-0.967548	-1.11911	-0.815989	6.05995e-12	4.82118e-10
LGALS3	P17931	9.72661e-06	0.000270701	-1.50898	-1.73623	-1.28174	2.8259e-12	8.05617e-10	-1.2067	-1.38645	-1.02695	2.24867e-12	2.26996e-10
BZW2	Q9Y6E2	9.79014e-06	0.000270701	-0.240591	-0.37824	-0.102942	0.00150221	0.00639185	-0.397038	-0.520075	-0.274	1.00714e-06	1.06013e-05
CCDC58	Q4VC31	9.81486e-06	0.000270701	-0.428591	-0.661453	-0.195728	0.000943819	0.00448445	-0.687359	-0.892447	-0.482271	5.66304e-07	6.52298e-06
TMEM87A	Q8NBN3	9.89114e-06	0.000270701	0.337163	0.183303	0.491023	0.000160261	0.00113276	0.670046	0.507107	0.832986	2.03965e-08	4.54389e-07
WDR44	Q5JSH3	1.01497e-05	0.000274381	-0.446866	-0.683449	-0.210283	0.000740006	0.00371742	-0.809997	-1.03324	-0.586756	1.62573e-07	2.30773e-06
EPS15L1	Q9UBC2	1.0186e-05	0.000274381	-0.278719	-0.388923	-0.168515	2.9371e-05	0.000302645	-0.422052	-0.521814	-0.32229	1.25289e-08	3.10588e-07
SORD	Q00796	1.06877e-05	0.000284154	-0.838501	-1.06414	-0.612861	1.11031e-07	3.54986e-06	-0.629762	-0.832591	-0.426934	1.785e-06	1.6504e-05
DNAJC10	Q8IXB1	1.07149e-05	0.000284154	0.634884	0.405858	0.863911	8.85894e-06	0.000119788	0.798715	0.577329	1.0201	1.78102e-07	2.46862e-06
TXNDC9	O14530	1.11096e-05	0.000291988	-0.325348	-0.475279	-0.175416	0.000178564	0.00123159	-0.613523	-0.739173	-0.487873	9.79601e-10	3.45486e-08
UBE2O	Q9C0C9	1.1181e-05	0.000291988	-0.218175	-0.359231	-0.0771201	0.0040627	0.0138351	-0.348371	-0.485908	-0.210834	2.87604e-05	0.000162184
EPHX1	P07099	1.17733e-05	0.000298732	0.80071	0.593301	1.00812	5.93729e-08	2.18403e-06	0.979809	0.790129	1.16949	3.47445e-10	1.39836e-08
SUGT1	Q9Y2Z0	1.20344e-05	0.000298732	-0.372963	-0.565237	-0.180689	0.000572337	0.00301689	-0.702455	-0.879395	-0.525516	3.70203e-08	7.19582e-07
GPKOW	Q92917	1.20344e-05	0.000298732	-0.62922	-0.787434	-0.471006	3.61496e-08	1.47224e-06	-0.278501	-0.406175	-0.150828	0.00016835	0.000697244
CCT5	P48643	1.22862e-05	0.000298732	-0.316982	-0.450528	-0.183437	6.39441e-05	0.000556623	-0.413667	-0.535209	-0.292125	4.46546e-07	5.42525e-06
DLG3	Q92796	1.23172e-05	0.000298732	-0.465639	-0.652042	-0.279236	3.42941e-05	0.000342041	-0.763625	-0.941036	-0.586213	9.28682e-09	2.46281e-07
CKAP4	Q07065	1.23498e-05	0.000298732	0.597518	0.412143	0.782893	1.02827e-06	2.14495e-05	0.852316	0.704636	0.999996	4.28521e-11	2.39135e-09
HEBP1	Q9NRV9	1.23809e-05	0.000298732	-0.66466	-0.852159	-0.477161	2.36871e-07	6.53496e-06	-0.482512	-0.652202	-0.312823	6.24113e-06	4.65161e-05
ACY1	Q03154	1.25094e-05	0.000298732	-0.667481	-0.938237	-0.396725	4.0392e-05	0.000390342	-0.913071	-1.15525	-0.670891	8.72404e-08	1.40117e-06
HMBS	P08397	1.2575e-05	0.000298732	-0.367543	-0.576919	-0.158166	0.00144648	0.0062244	-0.520102	-0.711919	-0.328285	1.18923e-05	7.75718e-05
PPP6R3	Q5H9R7	1.26066e-05	0.000298732	-0.406287	-0.620526	-0.192047	0.000712271	0.00361525	-0.72732	-0.930969	-0.523671	2.09386e-07	2.80906e-06
ACAT2	Q9BWD1	1.29028e-05	0.000298732	-0.627521	-0.777995	-0.477048	1.61441e-08	7.45413e-07	-0.783389	-0.91314	-0.653637	1.79756e-11	1.13879e-09
PLD1	Q13393	1.29028e-05	0.000298732	-0.177402	-0.311466	-0.0433383	0.0118451	0.0317572	-0.557065	-0.68748	-0.42665	1.0606e-08	2.66787e-07
SPHKAP	Q2M3C7	1.29028e-05	0.000298732	-0.283576	-0.496394	-0.070757	0.0113453	0.0307302	-0.900012	-1.09995	-0.700077	4.22728e-09	1.18537e-07
CKMT1B; CKMT1A	P12532	1.29195e-05	0.000298732	0.386696	0.185628	0.587764	0.000622185	0.00321525	0.723106	0.532724	0.913489	7.72742e-08	1.25287e-06
PDLIM7	Q9NR12	1.29195e-05	0.000298732	0.633675	0.390226	0.877124	2.036e-05	0.000232949	1.0492	0.821085	1.27731	2.8822e-09	8.64912e-08
TRIM25	Q14258	1.29195e-05	0.000298732	0.361129	0.138132	0.584127	0.00284319	0.0104812	0.599775	0.400126	0.799424	2.87999e-06	2.50063e-05
ZFYVE19	Q96K21	1.33441e-05	0.000298732	-0.270163	-0.445549	-0.0947775	0.00419046	0.0141516	-0.577328	-0.736811	-0.417845	1.68712e-07	2.37516e-06
C6orf108; DNPH1	O43598	1.3745e-05	0.000298732	-0.576103	-0.80189	-0.350317	2.62703e-05	0.000282456	-0.742957	-0.955949	-0.529965	3.04159e-07	3.88257e-06
IGF2BP2	Q9Y6M1	1.3745e-05	0.000298732	0.555455	0.245772	0.865138	0.00119457	0.00535598	0.937793	0.638657	1.23693	1.54887e-06	1.48008e-05
COL4A2	P08572	1.40136e-05	0.000298732	0.383969	0.193143	0.574796	0.000396922	0.00224813	0.759812	0.57223	0.947393	2.63772e-08	5.48865e-07
SFPQ	P23246	1.40208e-05	0.000298732	-0.235878	-0.389748	-0.0820081	0.00434498	0.0144875	-0.320312	-0.468163	-0.172461	0.000181535	0.000743749
CAP2	P40123	1.41043e-05	0.000298732	-0.1616	-0.297464	-0.0257366	0.0219046	0.0504617	-0.424939	-0.543163	-0.306714	1.89074e-07	2.59769e-06
PHLDB2	Q86SQ0	1.41043e-05	0.000298732	-0.880895	-1.12525	-0.636537	1.81234e-07	5.16667e-06	-0.767651	-0.990269	-0.545033	3.64295e-07	4.56503e-06
PPP1R12B	O60237	1.41043e-05	0.000298732	-0.365865	-0.628823	-0.102907	0.00859348	0.024746	-0.745792	-0.997966	-0.493618	3.60126e-06	2.96865e-05
SGCB	Q16585	1.41043e-05	0.000298732	-1.13022	-1.39973	-0.860713	1.46668e-08	6.96878e-07	-1.44096	-1.66584	-1.21608	5.63523e-12	4.62226e-10
PIN4	Q9Y237	1.41043e-05	0.000298732	-0.728877	-0.903368	-0.554386	1.56948e-08	7.35507e-07	-0.531537	-0.67076	-0.392313	7.09641e-08	1.18424e-06
PLOD1	Q02809	1.41421e-05	0.000298732	0.724219	0.383345	1.06509	0.000224655	0.00147514	1.10885	0.806307	1.41139	1.38205e-07	2.02496e-06
KIDINS220	Q9ULH0	1.41773e-05	0.000298732	0.406233	0.210765	0.6017	0.000284026	0.00173502	0.692251	0.50779	0.876712	9.40961e-08	1.50422e-06
PPP1R2	P41236	1.41773e-05	0.000298732	-0.396969	-0.656795	-0.137143	0.00445528	0.0147261	-0.581878	-0.827123	-0.336632	6.41425e-05	0.00031664
PGAM2	P15259	1.41773e-05	0.000298732	-0.448865	-0.689808	-0.207921	0.000843123	0.00412083	-0.686596	-0.914213	-0.458979	2.71583e-06	2.37618e-05
CCNY	Q8ND76	1.41983e-05	0.000298732	-0.321977	-0.454717	-0.189237	4.92514e-05	0.000460352	-0.470832	-0.593816	-0.347847	6.78137e-08	1.14847e-06
HN1; JPT1	Q9UK76	1.42336e-05	0.000298732	-0.643586	-0.843985	-0.443188	1.08622e-06	2.23499e-05	-0.85036	-1.03827	-0.662447	3.85023e-09	1.1114e-07
ARPP19	P56211	1.52987e-05	0.000307647	-0.612445	-0.928281	-0.29661	0.000574131	0.00302169	-0.930354	-1.23426	-0.626451	2.19356e-06	1.97999e-05
COX7A1	P24310	1.52987e-05	0.000307647	0.930104	0.586009	1.2742	1.24242e-05	0.000158594	1.49556	1.25551	1.73561	9.76174e-12	6.81529e-10
COBL	O75128	1.53779e-05	0.000307647	-1.0226	-1.17202	-0.873174	1.55484e-12	5.31912e-10	-0.782786	-0.93764	-0.627932	5.18688e-10	1.92873e-08
HDDC2	Q7Z4H3	1.53779e-05	0.000307647	-0.637342	-0.805748	-0.468936	8.24031e-08	2.87654e-06	-0.885502	-1.04153	-0.729471	5.90877e-11	3.20856e-09
NCDN	Q9UBB6	1.53779e-05	0.000307647	0.901335	0.763558	1.03911	3.79356e-12	9.98291e-10	0.756946	0.639572	0.874321	4.96677e-12	4.35674e-10
PLOD3	O60568	1.53779e-05	0.000307647	0.753886	0.476612	1.03116	1.14923e-05	0.000148921	0.973713	0.705904	1.24152	1.57272e-07	2.26061e-06
PPIC	P45877	1.53779e-05	0.000307647	0.367441	0.0462817	0.6886	0.0268254	0.0592062	0.889411	0.591982	1.18684	3.07655e-06	2.62466e-05
SLC25A22	Q9H936	1.53779e-05	0.000307647	0.938176	0.594849	1.2815	1.07472e-05	0.000142185	1.1605	0.841741	1.47926	1.53959e-07	2.22234e-06
CCDC50	Q8IVM0	1.56046e-05	0.000309634	-0.675695	-0.924145	-0.427244	1.14526e-05	0.000148921	-0.891109	-1.12565	-0.656563	7.68976e-08	1.2527e-06
FYCO1	Q9BQS8	1.56582e-05	0.000309634	-0.371616	-0.566634	-0.176598	0.000680201	0.00347309	-0.570542	-0.750803	-0.390281	1.34474e-06	1.31786e-05
RBM12	Q9NTZ6	1.60261e-05	0.000313288	-0.233428	-0.358563	-0.108293	0.000832701	0.00408704	-0.393734	-0.506167	-0.281301	2.85877e-07	3.67664e-06
CAB39L	Q9H9S4	1.60261e-05	0.000313288	0.442202	0.120942	0.763462	0.00922194	0.0262683	0.68972	0.406417	0.973022	4.70067e-05	0.000244219
	Q9NZL4	1.67233e-05	0.000319611	-0.3415	-0.468272	-0.214727	1.30015e-05	0.000165346	-0.432715	-0.551806	-0.313624	1.58921e-07	2.27476e-06
MCCC2	Q9HCC0	1.67233e-05	0.000319611	-0.292056	-0.431448	-0.152664	0.000260678	0.00162733	-0.421197	-0.573577	-0.268817	9.18709e-06	6.34335e-05
SGCD	Q92629	1.67233e-05	0.000319611	-1.26946	-1.40153	-1.1374	1.52028e-15	5.20089e-12	-1.09465	-1.23271	-0.956592	7.91807e-14	1.69298e-11
TMPO	P42167	1.67233e-05	0.000319611	-0.864096	-1.09077	-0.637422	7.31538e-08	2.60687e-06	-0.748753	-0.9563	-0.541205	1.78237e-07	2.46862e-06
TMED2	Q15363	1.69842e-05	0.000321989	0.685189	0.503944	0.866433	8.38767e-08	2.8984e-06	0.444163	0.29544	0.592886	3.13325e-06	2.65318e-05
COPB1	P53618	1.72715e-05	0.000321989	0.4017	0.176305	0.627095	0.00126493	0.00560536	0.516383	0.297153	0.735612	6.99312e-05	0.00033882
HSPA13	P48723	1.72715e-05	0.000321989	0.468646	0.291182	0.646109	1.68817e-05	0.000200529	0.644098	0.482039	0.806157	3.63332e-08	7.14345e-07
XPR1	Q9UBH6	1.74507e-05	0.000321989	0.756243	0.445416	1.06707	4.74641e-05	0.000447313	1.07061	0.791828	1.34939	6.44157e-08	1.10183e-06
CCT8	P50990	1.78608e-05	0.000321989	-0.307455	-0.428427	-0.186482	2.76117e-05	0.000292444	-0.37689	-0.491514	-0.262266	7.58578e-07	8.31761e-06
NEK9	Q8TD19	1.8043e-05	0.000321989	-0.221082	-0.330097	-0.112068	0.000366292	0.00211313	-0.298388	-0.401966	-0.194809	5.20967e-06	4.04133e-05
KDELC1	Q6UW63	1.80694e-05	0.000321989	0.696969	0.365042	1.0289	0.000254736	0.00161161	1.09087	0.806907	1.37484	6.40642e-08	1.10133e-06
SHOC2	Q9UQ13	1.81395e-05	0.000321989	0.131325	-0.00779586	0.270446	0.0630703	0.116252	0.436183	0.315566	0.5568	1.71526e-07	2.40488e-06
CALD1	Q05682	1.81395e-05	0.000321989	2.29397	1.97	2.61794	7.88566e-13	2.99743e-10	2.86894	2.5371	3.20077	1.34383e-14	3.83103e-12
PLOD2	O00469	1.81395e-05	0.000321989	0.960771	0.783935	1.13761	1.36359e-10	1.66601e-08	1.19268	1.03723	1.34813	1.54506e-13	2.93647e-11
PRDX6	P30041	1.88068e-05	0.000321989	-0.436162	-0.631073	-0.241252	0.00012677	0.000957351	-0.599439	-0.781039	-0.417838	7.15e-07	7.9416e-06
PFDN4	Q9NQP4	1.89286e-05	0.000321989	-0.591631	-0.801381	-0.38188	6.9933e-06	9.98394e-05	-0.723671	-0.919141	-0.528202	1.17394e-07	1.77702e-06
FKBP3	Q00688	1.93516e-05	0.000321989	-0.125186	-0.237829	-0.0125435	0.0309963	0.0662168	-0.269341	-0.373376	-0.165305	2.17732e-05	0.000128869
ABI1	Q8IZP0	1.94485e-05	0.000321989	-0.314705	-0.439455	-0.189954	3.03282e-05	0.00030971	0.195985	0.0479455	0.344024	0.0118097	0.0247858
HTATSF1	O43719	1.96249e-05	0.000321989	-0.391471	-0.566637	-0.216305	0.000128637	0.000965059	0.144987	-0.0211375	0.311111	0.0839728	0.129343
MAOB	P27338	1.96249e-05	0.000321989	-1.13421	-1.41418	-0.854251	2.6453e-08	1.09031e-06	-0.444444	-0.72615	-0.162738	0.00349005	0.00899055
PDCL3	Q9H2J4	1.96249e-05	0.000321989	-0.655471	-0.780341	-0.5306	2.6003e-10	2.86955e-08	-0.774817	-0.906114	-0.643519	2.79475e-11	1.64842e-09
HSPB6	O14558	1.96249e-05	0.000321989	-0.212982	-0.399546	-0.0264182	0.027125	0.0596881	0.903292	0.722955	1.08363	6.1398e-10	2.21098e-08
HCCS	P53701	1.98542e-05	0.000321989	-0.301736	-0.449257	-0.154216	0.000335448	0.00198541	0.229585	0.0889424	0.370227	0.00266556	0.00718023
CMYA5	Q8N3K9	1.99055e-05	0.000321989	-0.687311	-0.918482	-0.456141	3.35011e-06	5.64568e-05	-0.87252	-1.08756	-0.657478	2.56299e-08	5.37913e-07
INF2	Q27J81	1.99055e-05	0.000321989	0.443409	0.115774	0.771043	0.0102847	0.0284431	0.754251	0.430332	1.07817	8.00817e-05	0.000377875
UBR7	Q8N806	1.99055e-05	0.000321989	-0.472707	-0.648249	-0.297165	1.30629e-05	0.000165511	-0.658025	-0.827703	-0.488347	5.47664e-08	9.84242e-07
AKAP13	Q12802	2.01155e-05	0.000321989	-0.157407	-0.268507	-0.0463079	0.00761177	0.0224695	-0.255406	-0.360003	-0.150809	4.53297e-05	0.000237842
ADHFE1	Q8IWW8	2.0164e-05	0.000321989	-0.550648	-0.825915	-0.27538	0.00042118	0.0023505	-0.842451	-1.11161	-0.573288	1.58658e-06	1.51189e-05
EOGT	Q5NDL2	2.0164e-05	0.000321989	0.592475	0.310041	0.874909	0.000257352	0.00161246	0.907194	0.62348	1.19091	1.15505e-06	1.15877e-05
TBC1D4	O60343	2.0164e-05	0.000321989	-0.234805	-0.361072	-0.108537	0.00085755	0.00417903	-0.380715	-0.503814	-0.257616	1.8905e-06	1.72925e-05
TARS	P26639	2.03207e-05	0.000321989	-0.253271	-0.416658	-0.0898844	0.00399583	0.0136697	-0.399394	-0.552377	-0.246411	1.95453e-05	0.000117659
PLXNA4	Q9HCM2	2.03345e-05	0.000321989	0.355716	0.234346	0.477085	4.10445e-06	6.65466e-05	0.24091	0.117691	0.364129	0.000529025	0.00180438
NCEH1	Q6PIU2	2.0344e-05	0.000321989	0.763909	0.598914	0.928904	2.58114e-09	1.6352e-07	0.877125	0.732456	1.02179	1.65727e-11	1.09029e-09
PTPN23	Q9H3S7	2.0344e-05	0.000321989	0.331441	0.181456	0.481426	0.000145977	0.00105579	0.425889	0.284325	0.567453	2.82138e-06	2.46223e-05
RDX	P35241	2.0344e-05	0.000321989	-0.428909	-0.569857	-0.287961	2.40091e-06	4.27787e-05	-0.52228	-0.65449	-0.390069	4.02383e-08	7.69024e-07
SIDT2	Q8NBJ9	2.06615e-05	0.000321989	0.437002	0.214634	0.659369	0.000503198	0.00271949	0.78997	0.604885	0.975054	1.07502e-08	2.6844e-07
DNAJB1	P25685	2.06911e-05	0.000321989	0.280761	0.0745127	0.487009	0.00990815	0.0276926	0.530593	0.347175	0.714012	4.91589e-06	3.85717e-05
MGEA5	O60502	2.06911e-05	0.000321989	-0.361608	-0.563372	-0.159844	0.00120293	0.00538644	-0.766039	-0.966471	-0.565608	6.9723e-08	1.17499e-06
LMO7	Q8WWI1	2.07714e-05	0.000321989	-0.336076	-0.57203	-0.100121	0.00734352	0.0219025	-0.555525	-0.773256	-0.337794	2.62301e-05	0.000149442
NFKB2	Q00653	2.08087e-05	0.000321989	0.628989	0.458848	0.79913	1.20796e-07	3.75676e-06	0.408172	0.268861	0.547483	4.11045e-06	3.31648e-05
ENSA	O43768	2.09029e-05	0.000321989	-0.532531	-0.825712	-0.239351	0.00106556	0.00492018	-0.796945	-1.08655	-0.507339	9.75668e-06	6.64893e-05
ROR2	Q01974	2.10722e-05	0.000321989	-0.157489	-0.385246	0.0702687	0.165596	0.246842	0.310555	0.104498	0.516612	0.00492534	0.0120526
PRPS1	P60891	2.11062e-05	0.000321989	-0.200205	-0.3339	-0.0665107	0.00516304	0.0164305	-0.315697	-0.44334	-0.188054	3.8728e-05	0.000209358
HPRT1	P00492	2.11227e-05	0.000321989	-0.786281	-1.04357	-0.528996	2.25675e-06	4.113e-05	-0.929496	-1.17588	-0.683115	8.63426e-08	1.39329e-06
P4HA1	P13674	2.11227e-05	0.000321989	0.559657	0.36849	0.750824	4.16957e-06	6.67139e-05	0.757066	0.583788	0.930344	7.15356e-09	1.94225e-07
SRSF11	Q05519	2.11227e-05	0.000321989	-0.859284	-1.15748	-0.56109	5.20361e-06	7.8421e-05	-1.07033	-1.3725	-0.768156	2.38724e-07	3.16541e-06
ARG2	P78540	2.11773e-05	0.000321989	-1.25726	-1.5761	-0.938415	4.17181e-08	1.64043e-06	-0.322624	-0.612228	-0.0330203	0.0306348	0.0549563
BRIX1	Q8TDN6	2.11773e-05	0.000321989	0.786547	0.54784	1.02525	7.37395e-07	1.69304e-05	0.578132	0.360225	0.796039	1.58484e-05	9.91179e-05
PDCD11	Q14690	2.11773e-05	0.000321989	0.693291	0.537425	0.849157	5.25921e-09	2.99862e-07	0.850081	0.709321	0.99084	1.78804e-11	1.13879e-09
SH3BGRL3	Q9H299	2.11773e-05	0.000321989	1.05374	0.758363	1.34911	2.14118e-07	5.95526e-06	1.35104	1.08408	1.61799	5.076e-10	1.91389e-08
ERC2	O15083	2.14564e-05	0.000324789	0.444512	0.20076	0.688264	0.00102752	0.00477603	1.19333	1.01188	1.37478	3.37689e-12	3.12226e-10
PPIB	P23284	2.20985e-05	0.000333035	0.416868	0.111961	0.721775	0.00963497	0.027084	0.777022	0.493512	1.06053	1.03015e-05	6.92364e-05
EPN1	Q9Y6I3	2.25058e-05	0.000333103	-0.287372	-0.49317	-0.0815744	0.0083902	0.0243039	-0.507552	-0.702703	-0.312402	2.05258e-05	0.00012212
TM9SF2	Q99805	2.25304e-05	0.000333103	0.493109	0.207815	0.778402	0.00165528	0.0068326	0.752002	0.479823	1.02418	9.24233e-06	6.349e-05
TAGLN	Q01995	2.27394e-05	0.000333103	1.39747	1.16814	1.6268	1.51925e-11	3.24834e-09	1.66144	1.41951	1.90337	1.43224e-12	1.8147e-10
COL4A1	P02462	2.27936e-05	0.000333103	0.434099	0.201886	0.666313	0.000816151	0.00402693	0.819544	0.61949	1.0196	2.17646e-08	4.77286e-07
NEFH	P12036	2.27936e-05	0.000333103	2.14255	1.86462	2.42049	1.42429e-13	9.74502e-11	1.87695	1.65008	2.10382	3.32179e-14	8.74143e-12
RTN4	Q9NQC3	2.27936e-05	0.000333103	-0.321997	-0.587589	-0.056405	0.0197464	0.0466931	-0.806774	-1.05792	-0.555623	1.07826e-06	1.10441e-05
S100A11	P31949	2.27936e-05	0.000333103	1.51697	1.18943	1.84452	2.56674e-09	1.6352e-07	1.72002	1.40318	2.03687	1.37205e-10	6.51913e-09
LIG3	P49916	2.2882e-05	0.000333103	0.394788	0.198705	0.590871	0.000394441	0.0022415	0.641714	0.451978	0.831451	4.92265e-07	5.80703e-06
PALM	O75781	2.34775e-05	0.000340324	-0.76005	-0.987199	-0.532902	5.83078e-07	1.40472e-05	-0.53426	-0.722445	-0.346075	6.37822e-06	4.73317e-05
PPL	O60437	2.39364e-05	0.000343967	-0.456689	-0.636859	-0.276519	2.85562e-05	0.000296932	-0.694373	-0.873629	-0.515118	5.5815e-08	9.84242e-07
BCAM	P50895	2.42161e-05	0.000343967	-0.237517	-0.448118	-0.0269155	0.0288325	0.0624673	-0.45115	-0.647138	-0.255161	9.15657e-05	0.000421597
CYB5A	P00167	2.447e-05	0.000343967	-0.595798	-0.855658	-0.335937	9.60448e-05	0.00077129	-0.760489	-1.00622	-0.514756	1.87241e-06	1.71827e-05
PDIA6	Q15084	2.447e-05	0.000343967	0.473655	0.321691	0.625619	1.69273e-06	3.27166e-05	0.603392	0.450543	0.756241	4.07076e-08	7.69186e-07
DYNC1LI1	Q9Y6G9	2.44753e-05	0.000343967	-0.206497	-0.327621	-0.0853737	0.00186172	0.00755509	-0.35912	-0.464117	-0.254122	4.13712e-07	5.11448e-06
PROB1	E7EW31	2.44753e-05	0.000343967	-0.746027	-0.979093	-0.512961	1.1413e-06	2.32403e-05	-0.946896	-1.1714	-0.722394	1.32034e-08	3.22225e-07
BAG2	O95816	2.45332e-05	0.000343967	-0.209641	-0.349533	-0.0697491	0.00513533	0.0163575	-0.360799	-0.501097	-0.220501	2.37199e-05	0.000138711
LRRC20	Q8TCA0	2.45332e-05	0.000343967	-0.218962	-0.422788	-0.0151364	0.0364334	0.0750383	-0.52085	-0.684048	-0.357653	1.18815e-06	1.1885e-05
GLB1	P16278	2.50505e-05	0.000348815	0.284298	0.0995573	0.469039	0.00422109	0.0142129	0.525682	0.353816	0.697548	2.22163e-06	2.00006e-05
RBM12B	Q8IXT5	2.50829e-05	0.000348815	0.352131	0.229775	0.474488	5.2978e-06	7.9143e-05	0.142255	0.033124	0.251386	0.0129857	0.0268965
HLA-A	P04439	2.61405e-05	0.000355702	1.00632	0.797518	1.21511	1.25181e-09	9.87703e-08	1.16215	0.971314	1.35298	1.52099e-11	1.02026e-09
F13A1	P00488	2.62019e-05	0.000355702	1.07194	0.786294	1.35758	9.46264e-08	3.20512e-06	1.30499	1.04223	1.56775	7.17994e-10	2.5586e-08
SPR	P35270	2.62019e-05	0.000355702	0.190207	-0.0288829	0.409298	0.0855039	0.147211	0.428038	0.225958	0.630119	0.000231807	0.000912557
MFF	Q9GZY8	2.62019e-05	0.000355702	-0.160216	-0.317987	-0.00244564	0.0468407	0.0918234	-0.48115	-0.622533	-0.339767	4.47214e-07	5.42525e-06
MYPN	Q86TC9	2.62019e-05	0.000355702	-0.145836	-0.306885	0.0152132	0.0736988	0.131178	-0.507473	-0.644851	-0.370095	1.21721e-07	1.82635e-06
RBM20	Q5T481	2.62019e-05	0.000355702	-0.296574	-0.549054	-0.0440935	0.0234097	0.0532123	-0.681746	-0.933258	-0.430233	1.1943e-05	7.76751e-05
RPA1	P27694	2.64203e-05	0.000356071	-0.273208	-0.453723	-0.092693	0.00477709	0.0155346	-0.477618	-0.643839	-0.311397	5.39952e-06	4.12316e-05
ECHDC3	Q96DC8	2.66108e-05	0.000356071	-0.349785	-0.654722	-0.0448491	0.0264741	0.0586961	0.734988	0.435354	1.03462	4.28725e-05	0.000227038
CLASP1	Q7Z460	2.66108e-05	0.000356071	-0.237513	-0.352207	-0.122819	0.000294899	0.00178558	-0.162983	-0.264193	-0.061773	0.00297211	0.00784536
CNDP2	Q96KP4	2.70238e-05	0.000356071	-0.374229	-0.502492	-0.245966	4.37312e-06	6.8827e-05	-0.453873	-0.57572	-0.332026	1.06273e-07	1.65255e-06
KHDRBS1	Q07666	2.70391e-05	0.000356071	-0.262523	-0.425473	-0.0995731	0.00296291	0.0108176	-0.381425	-0.53744	-0.225411	4.46572e-05	0.000235034
FLNC	Q14315	2.71177e-05	0.000356071	-0.293493	-0.422681	-0.164305	0.000106738	0.00084136	-0.377406	-0.49378	-0.261032	9.34536e-07	9.99077e-06
ACIN1	Q9UKV3	2.71659e-05	0.000356071	-0.319895	-0.521241	-0.118549	0.00330626	0.0116967	-0.470471	-0.660864	-0.280078	3.91623e-05	0.000210983
KRT19	P08727	2.71659e-05	0.000356071	0.282076	0.0939771	0.470174	0.00510991	0.0163221	0.702973	0.558319	0.847627	1.06805e-09	3.69071e-08
PYGL	P06737	2.71659e-05	0.000356071	-0.355383	-0.536974	-0.173792	0.000524427	0.00279309	0.330642	0.154349	0.506935	0.000790716	0.00257289
GTF2F1	P35269	2.75542e-05	0.000359782	-0.325444	-0.540942	-0.109946	0.00485422	0.0156959	-0.787712	-1.00723	-0.568194	1.94164e-07	2.63877e-06
CUL4B	Q13620	2.7919e-05	0.000359902	-0.0333475	-0.37947	0.312775	0.843444	0.87997	0.739994	0.417813	1.06217	9.39481e-05	0.000430826
ADD1	P35611	2.79842e-05	0.000359902	-0.726291	-0.920965	-0.531616	1.04123e-07	3.39243e-06	-0.844295	-1.027	-0.661588	2.65096e-09	8.09726e-08
EPHB3	P54753	2.79842e-05	0.000359902	1.06556	0.887441	1.24368	2.17192e-11	4.37067e-09	0.904801	0.712903	1.0967	1.84679e-09	6.017e-08
HSD17B12	Q53GQ0	2.79842e-05	0.000359902	0.874058	0.570888	1.17723	5.16786e-06	7.82268e-05	1.04158	0.758712	1.32446	1.28202e-07	1.90686e-06
NSF	P46459	2.83914e-05	0.000361703	0.335199	0.0583645	0.612033	0.0198853	0.0468399	0.489925	0.234464	0.745387	0.00063884	0.00212112
SEPHS1	P49903	2.85179e-05	0.000361703	-0.332873	-0.561666	-0.10408	0.0063415	0.0193879	-0.519308	-0.736057	-0.302559	5.70669e-05	0.00028573
CAMK2B	Q13554	2.85672e-05	0.000361703	0.186847	0.061858	0.311837	0.00522792	0.0166215	0.310211	0.200272	0.42015	6.93954e-06	5.07525e-05
LHPP	Q9H008	2.86417e-05	0.000361703	-0.564203	-0.750238	-0.378168	2.52084e-06	4.42247e-05	-0.730064	-0.919517	-0.540611	6.08518e-08	1.05138e-06
USP5	P45974	2.879e-05	0.000361703	-0.118211	-0.236872	0.000448916	0.0507995	0.0976869	-0.23567	-0.347065	-0.124274	0.000234826	0.00092126
STAT3	P40763	2.88252e-05	0.000361703	0.759188	0.521185	0.997192	1.20207e-06	2.39087e-05	0.835767	0.61068	1.06085	1.11938e-07	1.72496e-06
HDHD2	Q9H0R4	2.88644e-05	0.000361703	-0.513687	-0.737832	-0.289542	9.65294e-05	0.000772678	-0.676542	-0.876208	-0.476875	4.78476e-07	5.70161e-06
FIP1L1	Q6UN15	2.95598e-05	0.000369066	-0.52349	-0.743619	-0.303361	6.25089e-05	0.000551141	-0.666698	-0.864993	-0.468404	5.39376e-07	6.31919e-06
PGAM1; LOC643576	P18669	3.00036e-05	0.000369217	-0.450863	-0.68683	-0.214895	0.000662732	0.00339911	-0.627171	-0.853628	-0.400715	8.94875e-06	6.20967e-05
PLP2	Q04941	3.00036e-05	0.000369217	-0.488544	-0.708723	-0.268364	0.000139476	0.00101737	0.323826	0.127168	0.520483	0.0024842	0.00677708
SERBP1	Q8NC51	3.00036e-05	0.000369217	-0.392322	-0.693698	-0.0909457	0.0130944	0.0338849	-0.618483	-0.906613	-0.330352	0.000200789	0.000805275
SMPX	Q9UHP9	3.00036e-05	0.000369217	-0.696431	-1.04203	-0.350831	0.000390944	0.00223275	-0.895461	-1.2337	-0.557218	1.63029e-05	0.000101589
FGA	P02671	3.012e-05	0.00036932	0.358603	0.125923	0.591283	0.00417432	0.014125	0.927412	0.703433	1.15139	1.81336e-08	4.08125e-07
FHL2	Q14192	3.15287e-05	0.00037109	0.345515	0.102019	0.589011	0.00753358	0.0223524	0.463264	0.22868	0.697847	0.000478879	0.00165312
ANXA1	P04083	3.16015e-05	0.00037109	2.0737	1.71626	2.43113	3.917e-11	6.38099e-09	2.38206	2.06814	2.69599	1.9332e-13	3.30674e-11
CASZ1	Q86V15	3.16015e-05	0.00037109	-0.505125	-0.702878	-0.307372	2.59095e-05	0.000282172	-0.610908	-0.796288	-0.425528	7.33103e-07	8.09545e-06
KIF1C	O43896	3.16015e-05	0.00037109	0.50229	0.321132	0.683448	8.83473e-06	0.000119788	0.333998	0.166676	0.50132	0.000429945	0.00151166
C5	P01031	3.16745e-05	0.00037109	0.39093	0.165978	0.615882	0.00157931	0.00660491	0.72235	0.516578	0.928121	2.75167e-07	3.57927e-06
COL4A3BP	Q9Y5P4	3.16745e-05	0.00037109	0.516421	0.400736	0.632106	4.93603e-09	2.86206e-07	0.422408	0.29887	0.545945	4.15617e-07	5.11448e-06
LAMA4	Q16363	3.16745e-05	0.00037109	-0.858143	-1.02486	-0.691424	3.74462e-10	3.87727e-08	-1.01917	-1.15322	-0.885119	1.85756e-13	3.30674e-11
SELENBP1	Q13228	3.16745e-05	0.00037109	-0.934908	-1.18967	-0.680148	1.36072e-07	4.08336e-06	-1.12026	-1.35845	-0.882064	1.93252e-09	6.17865e-08
SERPIND1	P05546	3.16745e-05	0.00037109	0.484477	0.28764	0.681314	4.11939e-05	0.00039697	0.679511	0.521199	0.837823	9.75007e-09	2.56577e-07
TIMM8A	O60220	3.16745e-05	0.00037109	-0.358719	-0.572769	-0.144669	0.00215025	0.00841649	-0.552996	-0.745112	-0.360879	5.26911e-06	4.06899e-05
TRIP4	Q15650	3.16745e-05	0.00037109	0.616139	0.404466	0.827812	4.52028e-06	7.02903e-05	0.519266	0.310788	0.727743	3.54904e-05	0.000195511
PDLIM1	O00151	3.16745e-05	0.00037109	-0.204745	-0.447342	0.037851	0.0939906	0.158708	-0.467538	-0.678184	-0.256892	0.000138791	0.000593503
CNN2	Q99439	3.21687e-05	0.000371639	0.305785	0.101881	0.509689	0.0051091	0.0163221	0.671815	0.461088	0.882543	1.20749e-06	1.20261e-05
TTC38	Q5R3I4	3.21687e-05	0.000371639	-0.40892	-0.560889	-0.256951	1.31937e-05	0.00016594	-0.232152	-0.372842	-0.0914615	0.00244219	0.00668914
VCP	P55072	3.21687e-05	0.000371639	-0.357853	-0.569204	-0.146501	0.00197319	0.00792038	-0.491973	-0.684009	-0.299938	2.49011e-05	0.000143654
CCDC9	Q9Y3X0	3.24187e-05	0.000371639	-0.389787	-0.613601	-0.165973	0.00155018	0.00651026	-0.602359	-0.817976	-0.386741	7.95379e-06	5.69847e-05
H2AFY2	Q9P0M6	3.27644e-05	0.000371639	0.729785	0.531723	0.927848	1.27464e-07	3.85889e-06	0.530949	0.340303	0.721596	8.29654e-06	5.88926e-05
PAICS	P22234	3.27644e-05	0.000371639	-0.485987	-0.718604	-0.253371	0.0002687	0.00166828	-0.596477	-0.817638	-0.375316	1.27659e-05	8.20906e-05
B2M	P61769	3.28397e-05	0.000371639	0.647157	0.391848	0.902466	2.85518e-05	0.000296932	0.835578	0.600962	1.07019	2.18906e-07	2.92531e-06
UACA	Q9BZF9	3.28397e-05	0.000371639	-0.348975	-0.491779	-0.20617	4.49839e-05	0.000427472	-0.442052	-0.57257	-0.311534	4.81662e-07	5.70161e-06
YAP1	P46937	3.33618e-05	0.000371639	-0.615405	-0.855106	-0.375704	2.42814e-05	0.000267957	-0.774011	-1.00661	-0.541412	6.31914e-07	7.15821e-06
GALNT2	Q10471	3.34145e-05	0.000371639	1.02667	0.743989	1.30935	1.60815e-07	4.66228e-06	1.1492	0.881216	1.41718	9.90344e-09	2.56664e-07
ALDOC	P09972	3.34384e-05	0.000371639	-0.714725	-0.951168	-0.478282	2.64319e-06	4.5439e-05	-0.872598	-1.0947	-0.650497	4.40938e-08	8.10994e-07
CCS	O14618	3.34384e-05	0.000371639	-0.616343	-0.826758	-0.405929	4.13747e-06	6.67139e-05	-0.706888	-0.907869	-0.505908	2.66937e-07	3.49612e-06
ITGB1BP2	Q9UKP3	3.34384e-05	0.000371639	-0.335297	-0.593271	-0.0773237	0.0132188	0.0341551	-0.751383	-0.992652	-0.510114	1.7076e-06	1.60486e-05
EXTL3	O43909	3.34384e-05	0.000371639	0.2405	0.0217495	0.459251	0.032658	0.0689649	0.653223	0.445783	0.860664	1.45045e-06	1.39775e-05
	Q15165	3.35681e-05	0.000371639	0.631474	0.44358	0.819369	5.45003e-07	1.32778e-05	0.51216	0.350316	0.674004	1.34829e-06	1.31786e-05
EVL	Q9UI08	3.35681e-05	0.000371639	-1.29997	-1.54007	-1.05987	1.45519e-10	1.71662e-08	-1.20416	-1.42929	-0.979038	1.81199e-10	8.37678e-09
GATA4	P43694	3.35681e-05	0.000371639	-1.26868	-1.53251	-1.00484	1.3045e-09	9.9171e-08	-1.48413	-1.77022	-1.19804	3.21003e-10	1.32308e-08
EPN2	O95208	3.42241e-05	0.000377679	-0.382865	-0.655238	-0.110493	0.00802749	0.0234318	-0.700068	-0.946958	-0.453178	6.48666e-06	4.78252e-05
BAG3	O95817	3.45894e-05	0.000377944	-0.508794	-0.75395	-0.263637	0.000288198	0.00175432	-0.633981	-0.863386	-0.404576	9.21106e-06	6.34335e-05
BCLAF1	Q9NYF8	3.45894e-05	0.000377944	-0.442368	-0.638587	-0.246148	0.000116518	0.000899793	-0.563142	-0.746985	-0.379299	2.17475e-06	1.96821e-05
AHCYL1	O43865	3.46686e-05	0.000377944	-0.35926	-0.519987	-0.198533	0.000128407	0.000965059	-0.505056	-0.657904	-0.352209	7.03695e-07	7.86713e-06
POGLUT1	Q8NBL1	3.469e-05	0.000377944	0.489195	0.267191	0.711198	0.000150688	0.00108299	0.631268	0.426483	0.836053	1.98356e-06	1.80472e-05
HDAC6	Q9UBN7	3.54832e-05	0.000381409	-0.0639472	-0.272198	0.144303	0.530761	0.620976	0.62655	0.426816	0.826285	1.53496e-06	1.4709e-05
EPS15	P42566	3.57698e-05	0.000381409	-0.113555	-0.21822	-0.00888931	0.0347866	0.0724755	-0.258706	-0.36141	-0.156003	3.08297e-05	0.000172616
GNB1	P62873	3.58514e-05	0.000381409	-0.260711	-0.433157	-0.0882651	0.00481552	0.0156151	-0.503065	-0.631891	-0.374239	4.88102e-08	8.9294e-07
THOP1	P52888	3.58514e-05	0.000381409	-0.363091	-0.583914	-0.142269	0.00251485	0.00952748	-0.5123	-0.713617	-0.310983	2.71166e-05	0.00015384
PDLIM5	Q96HC4	3.58977e-05	0.000381409	0.348733	0.205083	0.492383	4.87505e-05	0.000456919	0.402169	0.272772	0.531566	1.7588e-06	1.63501e-05
PARD6B	Q9BYG5	3.58977e-05	0.000381409	0.47085	0.295504	0.646196	1.35588e-05	0.000168671	0.619968	0.438347	0.80159	4.26612e-07	5.21228e-06
SFXN3	Q9BWM7	3.58977e-05	0.000381409	1.3186	0.912315	1.72489	9.27464e-07	2.00813e-05	1.07984	0.705663	1.45402	5.08283e-06	3.9609e-05
PRMT5	O14744	3.59201e-05	0.000381409	-0.231914	-0.422363	-0.0414641	0.0192731	0.0458189	-0.429165	-0.60226	-0.25607	3.75695e-05	0.000205312
TXN	P10599	3.61527e-05	0.000381409	-0.672824	-0.910323	-0.435324	6.58742e-06	9.51901e-05	-0.503418	-0.725697	-0.281139	0.000110422	0.000493793
DECR1	Q16698	3.62344e-05	0.000381409	-0.72354	-0.981334	-0.465747	7.48504e-06	0.000105148	-0.573497	-0.805501	-0.341492	3.89918e-05	0.000210396
EDEM3	Q9BZQ6	3.62344e-05	0.000381409	0.450871	0.221816	0.679927	0.000495201	0.00268051	0.575753	0.356619	0.794887	1.79954e-05	0.000109933
COPB2	P35606	3.7122e-05	0.000387658	0.15802	0.0537606	0.262279	0.00472739	0.0154023	0.0671886	-0.0304801	0.164857	0.167694	0.229933
PGM2L1	Q6PCE3	3.73261e-05	0.000387658	0.86356	0.709554	1.01757	7.50547e-11	1.08249e-08	0.924597	0.780705	1.06849	5.33416e-12	4.56204e-10
CYR61	O00622	3.74109e-05	0.000387658	1.45663	1.22893	1.68433	5.89022e-12	1.43932e-09	1.27589	1.0767	1.47508	5.6748e-12	4.62226e-10
GPD1L	Q8N335	3.74109e-05	0.000387658	-0.649803	-0.823107	-0.476499	9.59661e-08	3.21863e-06	-0.517975	-0.646556	-0.389394	2.89455e-08	5.92949e-07
MINK1	Q8N4C8	3.74109e-05	0.000387658	0.142405	-0.131379	0.416189	0.292362	0.387308	-0.723012	-0.980437	-0.465587	7.3938e-06	5.35894e-05
PSPH	P78330	3.77503e-05	0.000387658	-0.437993	-0.655478	-0.220508	0.000393394	0.00224095	-0.610536	-0.813811	-0.407261	2.88898e-06	2.50163e-05
U2AF2	P26368	3.77503e-05	0.000387658	-0.200659	-0.34218	-0.0591389	0.00757312	0.0224115	-0.375307	-0.510503	-0.240111	8.66788e-06	6.08325e-05
MTAP	Q13126	3.78479e-05	0.000387658	-0.47261	-0.717219	-0.228001	0.000594867	0.00309747	-0.622279	-0.855468	-0.38909	1.46865e-05	9.29892e-05
SPAG7	O75391	3.78479e-05	0.000387658	-0.457641	-0.688581	-0.226701	0.000463103	0.00253484	-0.616235	-0.83754	-0.394931	8.31415e-06	5.88926e-05
ADCY5	O95622	3.82898e-05	0.000391013	0.391896	0.22176	0.562032	9.10178e-05	0.000746696	0.308088	0.157438	0.458738	0.000335652	0.00122416
THOC2	Q8NI27	3.84385e-05	0.000391363	0.650637	0.395624	0.905649	2.62899e-05	0.000282456	0.780903	0.524849	1.03696	2.31778e-06	2.06164e-05
DHX30	Q7L2E3	3.88498e-05	0.000393211	0.48167	0.259953	0.703387	0.000176345	0.00122867	0.597724	0.382366	0.813083	8.69073e-06	6.08325e-05
HCN4	Q9Y3Q4	3.88498e-05	0.000393211	-0.2805	-0.492412	-0.0685867	0.0118236	0.0317488	-0.491649	-0.693774	-0.289524	4.75204e-05	0.000246314
DPYSL4	O14531	3.93417e-05	0.000395847	-0.660257	-0.84253	-0.477983	1.67769e-07	4.82301e-06	-0.745044	-0.912052	-0.578036	4.95774e-09	1.3789e-07
PRKAG2	Q9UGJ0	3.93417e-05	0.000395847	-0.173447	-0.359578	0.0126843	0.0662641	0.120619	-0.394401	-0.576123	-0.212679	0.000177986	0.000730962
FAM195A; MCRIP2	Q9BUT9	4.02924e-05	0.000404224	-0.584539	-0.810217	-0.358862	2.16884e-05	0.000244872	-0.772662	-0.980492	-0.564832	1.09672e-07	1.69768e-06
LPCAT3	Q6P1A2	4.07891e-05	0.000405659	0.654112	0.308187	1.00004	0.00073233	0.00368935	1.03629	0.729822	1.34277	4.94002e-07	5.8075e-06
NAGLU	P54802	4.09609e-05	0.000405659	0.555917	0.363709	0.748125	4.94293e-06	7.58285e-05	0.726795	0.539194	0.914397	5.57005e-08	9.84242e-07
COL1A1	P02452	4.10531e-05	0.000405659	1.90639	1.39128	2.42149	1.18639e-07	3.7304e-06	2.26482	1.78742	2.74221	1.65259e-09	5.54266e-08
KIAA1143	Q96AT1	4.12123e-05	0.000405659	-0.292973	-0.551547	-0.0343992	0.028174	0.0612346	-0.592632	-0.831206	-0.354058	3.66964e-05	0.000201506
PDCD5	O14737	4.12655e-05	0.000405659	-0.661337	-0.873824	-0.448849	1.72927e-06	3.32351e-05	-0.600755	-0.794167	-0.407343	1.77497e-06	1.64557e-05
RNASEH2A	O75792	4.12655e-05	0.000405659	-0.486149	-0.634534	-0.337764	8.04174e-07	1.79809e-05	-0.405814	-0.535511	-0.276118	1.59363e-06	1.51439e-05
SH3KBP1	Q96B97	4.12655e-05	0.000405659	-0.915632	-1.13767	-0.693593	1.95654e-08	8.47255e-07	-1.01522	-1.21383	-0.816616	4.21949e-10	1.64033e-08
POPDC2	Q9HBU9	4.17616e-05	0.000407941	0.563178	0.387075	0.739282	1.15703e-06	2.34214e-05	0.642841	0.48177	0.803912	3.3876e-08	6.69884e-07
SCRN1	Q12765	4.18554e-05	0.000407941	-0.614532	-0.79518	-0.433883	4.51884e-07	1.13669e-05	-0.508995	-0.681406	-0.336584	3.69291e-06	3.02235e-05
SLC4A7	Q9Y6M7	4.18554e-05	0.000407941	-0.457139	-0.636833	-0.277445	2.72756e-05	0.000289783	-0.513812	-0.657214	-0.370409	1.98864e-07	2.68899e-06
ANK2	Q01484	4.2127e-05	0.000409422	-0.0684572	-0.1894	0.0524854	0.252953	0.346003	-0.24889	-0.362567	-0.135212	0.000161613	0.000674243
HTRA1	Q92743	4.30754e-05	0.0004137	1.25848	1.03296	1.48401	8.22702e-11	1.08249e-08	1.14397	0.952094	1.33584	2.29297e-11	1.40076e-09
OXR1	Q8N573	4.30754e-05	0.0004137	0.526562	0.367513	0.685612	6.86019e-07	1.61155e-05	0.469487	0.315533	0.62344	2.32017e-06	2.06164e-05
AP3M1	Q9Y2T2	4.31718e-05	0.0004137	0.374786	0.218228	0.531345	5.77421e-05	0.000521202	0.41819	0.265766	0.570614	1.01578e-05	6.854e-05
FTSJ3	Q8IY81	4.31718e-05	0.0004137	0.889408	0.67402	1.1048	1.91186e-08	8.47255e-07	0.752555	0.57112	0.93399	1.76033e-08	3.98815e-07
MYH14	Q7Z406	4.31718e-05	0.0004137	-0.102792	-0.267756	0.0621729	0.209641	0.297709	-0.453262	-0.603067	-0.303458	2.59879e-06	2.29136e-05
LARP6	Q9BRS8	4.37325e-05	0.000415775	-0.156679	-0.323308	0.00995029	0.0640258	0.11757	0.37948	0.231638	0.527322	2.4301e-05	0.000141144
WARS	P23381	4.37325e-05	0.000415775	-0.567915	-0.829467	-0.306362	0.000177354	0.00122994	-0.67989	-0.930658	-0.429123	1.19045e-05	7.75718e-05
RPN2	P04844	4.40878e-05	0.000415775	0.827074	0.51849	1.13566	1.38997e-05	0.000171588	0.923501	0.628101	1.2189	1.61381e-06	1.52932e-05
	Q13505	4.41863e-05	0.000415775	0.183327	0.00243292	0.364222	0.0472483	0.092311	0.385847	0.211377	0.560318	0.000144526	0.000613892
IST1	P53990	4.41863e-05	0.000415775	0.218671	0.0174112	0.41993	0.0345485	0.072188	0.362593	0.191176	0.534009	0.000235221	0.000921753
THY1	P04216	4.41863e-05	0.000415775	1.59742	1.18771	2.00713	5.03746e-08	1.91479e-06	1.72212	1.41025	2.03399	9.94304e-11	4.85931e-09
PI4K2A	Q9BTU6	4.46605e-05	0.000415775	0.790489	0.490795	1.09018	1.71457e-05	0.000202526	0.59466	0.340732	0.848587	7.48831e-05	0.000357489
AP3B1	O00203	4.47759e-05	0.000415775	0.288034	0.148305	0.427763	0.000309377	0.00186663	0.353601	0.218731	0.488472	1.85021e-05	0.000112626
CXorf38	Q8TB03	4.48758e-05	0.000415775	-0.146636	-0.335526	0.0422526	0.121642	0.194185	0.496651	0.295592	0.697711	3.93343e-05	0.000211577
EMC1	Q8N766	4.48758e-05	0.000415775	0.467938	0.260429	0.675447	0.000116186	0.000899595	0.573169	0.372149	0.774189	6.00919e-06	4.50821e-05
MYH9	P35579	4.49496e-05	0.000415775	0.965848	0.757793	1.1739	2.46057e-09	1.61877e-07	1.20248	1.02843	1.37653	1.27086e-12	1.67216e-10
PITPNB	P48739	4.49496e-05	0.000415775	0.686324	0.489226	0.883422	3.1396e-07	8.39108e-06	0.733122	0.543755	0.922489	5.63517e-08	9.88612e-07
ENTPD5	O75356	4.50498e-05	0.000415775	0.163133	-0.052014	0.37828	0.130088	0.204517	0.71038	0.504585	0.916175	3.58424e-07	4.50797e-06
PRPF4B	Q13523	4.52245e-05	0.000415775	-0.10094	-0.218426	0.0165471	0.0885843	0.151146	-0.341681	-0.464829	-0.218533	8.73058e-06	6.09537e-05
VSNL1	P62760	4.52552e-05	0.000415775	-0.69585	-0.943813	-0.447887	7.49958e-06	0.000105148	-0.845812	-1.07392	-0.617703	1.14499e-07	1.74089e-06
DNAJC8	O75937	4.53429e-05	0.000415775	-0.464017	-0.703559	-0.224475	0.000580026	0.00304336	-0.646823	-0.866171	-0.427474	3.75331e-06	3.05716e-05
FGG	P02679	4.5576e-05	0.000415775	0.60253	0.315367	0.889694	0.000256745	0.00161161	1.03122	0.790056	1.27239	1.04138e-08	2.65863e-07
MKL2	Q9ULH7	4.5576e-05	0.000415775	-0.458217	-0.677874	-0.23856	0.000273042	0.00168381	-0.719984	-0.960869	-0.479099	3.0975e-06	2.63596e-05
PYROXD2	Q8N2H3	4.58726e-05	0.000417368	-0.496936	-0.641166	-0.352705	3.70646e-07	9.46254e-06	-0.442802	-0.586329	-0.299275	1.95979e-06	1.78785e-05
RANBP3	Q9H6Z4	4.64985e-05	0.000418812	-0.528604	-0.77467	-0.282538	0.000199341	0.00134241	-0.653727	-0.887749	-0.419704	7.9622e-06	5.69847e-05
ADPGK	Q9BRR6	4.68883e-05	0.000418812	0.571896	0.425849	0.717944	4.68664e-08	1.82193e-06	0.595532	0.463554	0.72751	4.05069e-09	1.14524e-07
MTTP	P55157	4.68883e-05	0.000418812	1.10936	0.893504	1.32522	3.85347e-10	3.87727e-08	0.995599	0.782147	1.20905	2.24349e-09	7.03923e-08
PPP1R3A	Q16821	4.68883e-05	0.000418812	-0.171731	-0.38858	0.0451189	0.114714	0.185374	-0.846879	-1.05326	-0.640499	2.11519e-08	4.66843e-07
PTPRM	P28827	4.68883e-05	0.000418812	-0.48083	-0.634183	-0.327477	1.55107e-06	3.03211e-05	-0.558779	-0.710343	-0.407216	1.25642e-07	1.87695e-06
SORBS1	Q9BX66	4.68883e-05	0.000418812	-0.895964	-1.11307	-0.678855	1.93198e-08	8.47255e-07	-1.00067	-1.20029	-0.801048	6.05123e-10	2.20226e-08
TOM1L2	Q6ZVM7	4.68883e-05	0.000418812	-0.58125	-0.767358	-0.395142	1.64323e-06	3.19403e-05	-0.54752	-0.720523	-0.374517	1.34655e-06	1.31786e-05
ACYP1	P07311	4.7436e-05	0.000420507	-0.501813	-0.67665	-0.326976	5.49983e-06	8.14498e-05	-0.361163	-0.521006	-0.20132	0.000113427	0.000503942
IGF2BP1	Q9NZI8	4.76836e-05	0.000420507	0.955323	0.674101	1.23654	4.61808e-07	1.14482e-05	1.02259	0.749009	1.29617	1.00474e-07	1.58396e-06
RCN2	Q14257	4.76836e-05	0.000420507	0.422829	0.285767	0.559891	1.96819e-06	3.69956e-05	0.451307	0.325979	0.576636	1.83555e-07	2.53202e-06
BCAT2	O15382	4.79901e-05	0.000420507	-0.311211	-0.599373	-0.0230486	0.0355413	0.0735553	-0.593424	-0.868016	-0.318832	0.000186511	0.000753498
NUDC	Q9Y266	4.80233e-05	0.000420507	-0.169959	-0.298696	-0.0412214	0.0120163	0.0320651	-0.365855	-0.491046	-0.240665	4.26213e-06	3.4147e-05
FCHO2	Q0JRZ9	4.8303e-05	0.000420507	-0.329704	-0.55137	-0.108038	0.00542163	0.0170786	-0.505401	-0.708778	-0.302023	3.6518e-05	0.000200849
HLTF	Q14527	4.8488e-05	0.000420507	0.45384	0.288448	0.619232	1.01619e-05	0.000135268	0.330245	0.157796	0.502694	0.000647849	0.00214757
PFDN1	O60925	4.8488e-05	0.000420507	-0.518025	-0.760164	-0.275887	0.000208465	0.00138747	-0.639109	-0.862578	-0.415639	5.763e-06	4.37144e-05
TIMM23B; LINC00843; LOC100652748	Q5SRD1	4.8488e-05	0.000420507	0.528542	0.139986	0.917099	0.0099552	0.0277709	0.846322	0.472366	1.22028	0.000111345	0.000496624
PAM	P19021	4.85687e-05	0.000420507	-0.569934	-0.774821	-0.365047	8.4532e-06	0.000115674	-0.536236	-0.731027	-0.341446	9.70594e-06	6.6408e-05
PLEKHA1	Q9HB21	4.86761e-05	0.000420507	1.06847	0.857099	1.27984	5.23197e-10	4.97183e-08	0.98914	0.776968	1.20131	2.26342e-09	7.03923e-08
SHMT2	P34897	4.86761e-05	0.000420507	-0.693184	-0.894316	-0.492052	3.68989e-07	9.46254e-06	-0.773917	-0.944976	-0.602857	3.86601e-09	1.1114e-07
TXLNB	Q8N3L3	4.86761e-05	0.000420507	-0.748053	-0.944543	-0.551562	7.47507e-08	2.63631e-06	-0.82291	-0.998568	-0.647252	2.07394e-09	6.56939e-08
PPP3CA	Q08209	4.92447e-05	0.00042222	-0.234188	-0.354165	-0.11421	0.000538187	0.00285006	0.0980271	-0.0307898	0.226844	0.128782	0.183645
SEPHS2	Q99611	4.92447e-05	0.00042222	-0.64422	-0.880002	-0.408438	1.07646e-05	0.000142185	-0.530841	-0.75131	-0.310371	5.37659e-05	0.000272898
TPD52	P55327	4.92447e-05	0.00042222	-0.915184	-1.18046	-0.64991	3.63124e-07	9.46254e-06	-0.778486	-1.00045	-0.556518	2.79207e-07	3.61806e-06
ROCK2	O75116	4.93745e-05	0.000422275	0.384394	0.155511	0.613277	0.0021125	0.00830178	0.477767	0.258617	0.696917	0.000169437	0.000699208
FAM20B	O75063	5.00131e-05	0.000424691	0.531175	0.226916	0.835433	0.00151772	0.00643384	0.785605	0.522605	1.0486	3.12455e-06	2.65238e-05
PLEKHA5	Q9HAU0	5.00131e-05	0.000424691	-0.354217	-0.564277	-0.144157	0.002042	0.00809522	-0.568148	-0.772858	-0.363438	8.69543e-06	6.08325e-05
DHX9	Q08211	5.04018e-05	0.000424691	0.430182	0.225288	0.635076	0.000255038	0.00161161	0.462535	0.262988	0.662082	8.44718e-05	0.00039586
MYBBP1A	Q9BQG0	5.04018e-05	0.000424691	0.84303	0.645021	1.04104	1.12977e-08	5.76857e-07	0.780777	0.609082	0.952471	3.5296e-09	1.04093e-07
PGP	A6NDG6	5.04018e-05	0.000424691	-0.354541	-0.493371	-0.21571	2.59819e-05	0.000282172	-0.33798	-0.473137	-0.202824	3.37782e-05	0.000187286
TAGLN2	P37802	5.04018e-05	0.000424691	1.55245	1.27524	1.82967	7.6899e-11	1.08249e-08	1.70833	1.44438	1.97229	4.63011e-12	4.16832e-10
DCAF6	Q58WW2	5.10759e-05	0.000426071	-0.41115	-0.581894	-0.240405	5.38049e-05	0.000496136	-0.527379	-0.677141	-0.377617	2.61885e-07	3.4458e-06
TSTD1	Q8NFU3	5.11253e-05	0.000426071	-0.590247	-0.791875	-0.388618	4.17327e-06	6.67139e-05	-0.646337	-0.84214	-0.450534	7.14677e-07	7.9416e-06
CKM	P06732	5.11883e-05	0.000426071	-0.293547	-0.494828	-0.0922653	0.00623615	0.0191335	-0.486389	-0.661921	-0.310857	8.88596e-06	6.17863e-05
LDB3	O75112	5.11883e-05	0.000426071	-0.209311	-0.400384	-0.0182373	0.0332301	0.0700433	-0.413359	-0.587013	-0.239705	6.16986e-05	0.000305457
XIRP2	A4UGR9	5.11883e-05	0.000426071	-0.638494	-0.873809	-0.403178	1.18107e-05	0.00015247	-0.772224	-0.978673	-0.565776	9.92842e-08	1.57246e-06
DDOST	P39656	5.15861e-05	0.000426738	0.670107	0.328244	1.01197	0.000516243	0.00276813	0.889232	0.562343	1.21612	1.13872e-05	7.50254e-05
LMOD1	P29536	5.20542e-05	0.000426738	0.46079	0.267098	0.654482	6.22348e-05	0.000550143	-0.102982	-0.292291	0.086327	0.271372	0.343839
MLEC	Q14165	5.20542e-05	0.000426738	0.565654	0.41828	0.713029	6.53535e-08	2.35342e-06	0.514116	0.364788	0.663444	3.73373e-07	4.64475e-06
NOP56	O00567	5.20542e-05	0.000426738	0.435678	0.302559	0.568796	8.16988e-07	1.81488e-05	0.382894	0.270214	0.495574	4.57767e-07	5.53365e-06
SLC25A20	O43772	5.20542e-05	0.000426738	1.08241	0.734102	1.43072	1.7683e-06	3.37953e-05	1.25123	0.933183	1.56927	4.3114e-08	7.97259e-07
TMEM43	Q9BTV4	5.20542e-05	0.000426738	0.647157	0.491864	0.802449	1.6342e-08	7.45413e-07	0.722308	0.593956	0.85066	6.93832e-11	3.65169e-09
PHF6	Q8IWS0	5.22561e-05	0.000426738	0.65693	0.409561	0.904299	1.56869e-05	0.000190359	0.525523	0.299124	0.751921	8.30756e-05	0.000389851
FGB	P02675	5.23911e-05	0.000426738	0.639155	0.361173	0.917138	9.29469e-05	0.000754544	0.97582	0.759782	1.19186	3.97913e-09	1.13438e-07
PFDN6	O15212	5.23911e-05	0.000426738	-0.467722	-0.700253	-0.235192	0.000398307	0.00225224	-0.608322	-0.824956	-0.391687	7.41478e-06	5.36279e-05
LMAN1	P49257	5.35049e-05	0.000431627	0.570609	0.395792	0.745426	8.51019e-07	1.86624e-05	0.603896	0.435592	0.772201	1.94379e-07	2.63877e-06
THBS1	P07996	5.35049e-05	0.000431627	1.51855	1.19409	1.843	2.12525e-09	1.45409e-07	1.33974	1.08683	1.59264	2.17181e-10	9.64906e-09
CACNA2D2	Q9NY47	5.36221e-05	0.000431627	-0.859461	-1.10538	-0.613537	2.96521e-07	7.98739e-06	-0.959071	-1.16297	-0.755177	1.92784e-09	6.17865e-08
CKMT2	P17540	5.36221e-05	0.000431627	-0.3223	-0.463901	-0.180698	0.00010446	0.000829136	0.0553833	-0.0861378	0.196904	0.42568	0.499743
RABGAP1L	Q5R372	5.36221e-05	0.000431627	-1.13763	-1.39797	-0.877299	7.17897e-09	3.89829e-07	-1.02407	-1.26735	-0.780788	1.36633e-08	3.2917e-07
BNIP3	Q12983	5.38996e-05	0.000432842	-0.290845	-0.452099	-0.12959	0.00113601	0.00516108	-0.49246	-0.648555	-0.336365	1.41076e-06	1.3672e-05
HIBADH	P31937	5.44589e-05	0.000433287	-0.404776	-0.662926	-0.146626	0.00366149	0.0126909	-0.550848	-0.794768	-0.306928	0.000114102	0.00050628
DDAH1	O94760	5.47625e-05	0.000433287	-0.668987	-0.888358	-0.449615	2.32757e-06	4.19085e-05	-0.777418	-0.968702	-0.586135	2.49123e-08	5.29348e-07
WDR33	Q9C0J8	5.47625e-05	0.000433287	-0.233382	-0.52319	0.0564255	0.109054	0.178846	-0.757342	-1.01987	-0.494813	5.10985e-06	3.97291e-05
NPPA	P01160	5.48821e-05	0.000433287	-0.8265	-1.22114	-0.431862	0.000261852	0.00163169	-0.60772	-0.954902	-0.260538	0.00148202	0.00439367
IGBP1	P78318	5.49749e-05	0.000433287	-0.591468	-0.740621	-0.442316	3.79502e-08	1.51938e-06	-0.562254	-0.696832	-0.427676	1.55488e-08	3.61852e-07
POR	P16435	5.49749e-05	0.000433287	0.44182	0.274298	0.609342	1.71682e-05	0.000202526	0.473745	0.312715	0.634775	3.87924e-06	3.15223e-05
EPCAM	P16422	5.5095e-05	0.000433287	1.85009	1.53557	2.16461	3.00533e-11	5.41118e-09	1.68609	1.44269	1.9295	1.20586e-12	1.65009e-10
PLD3	Q8IV08	5.5095e-05	0.000433287	0.462932	0.318064	0.6078	1.17036e-06	2.35517e-05	0.509733	0.371918	0.647547	1.19234e-07	1.79691e-06
TGM2	P21980	5.5095e-05	0.000433287	0.453046	0.307005	0.599088	1.81427e-06	3.44812e-05	0.472689	0.326344	0.619034	9.93124e-07	1.0486e-05
SEC24A	O95486	5.53801e-05	0.000434531	0.608525	0.146257	1.07079	0.012232	0.0324133	0.864591	0.453027	1.27616	0.000253177	0.000978666
CBR1; SETD4	P16152	5.56711e-05	0.000435346	0.039062	-0.16671	0.244834	0.697564	0.76193	0.650156	0.437216	0.863096	2.2797e-06	2.04158e-05
SSR4	P51571	5.57385e-05	0.000435346	0.678328	0.493322	0.863335	1.38034e-07	4.10622e-06	0.766665	0.587284	0.946046	1.05003e-08	2.66086e-07
SF3A1	Q15459	5.63396e-05	0.000437009	-0.359193	-0.554936	-0.16345	0.00097031	0.0045726	-0.471796	-0.646548	-0.297045	1.25921e-05	8.14323e-05
ERGIC2	Q96RQ1	5.64624e-05	0.000437009	0.745097	0.491125	0.999069	4.04727e-06	6.62474e-05	0.818341	0.574173	1.06251	5.66259e-07	6.52298e-06
GPX7	Q96SL4	5.64624e-05	0.000437009	0.683093	0.378823	0.987363	0.000122202	0.00093524	0.812831	0.539151	1.08651	3.39084e-06	2.81555e-05
OGFR	Q9NZT2	5.64624e-05	0.000437009	0.361866	0.222264	0.501469	2.14784e-05	0.000243304	0.358757	0.243355	0.474159	1.75285e-06	1.63392e-05
CHMP2B	Q9UQN3	5.70483e-05	0.000440547	-0.440323	-0.680909	-0.199738	0.000994064	0.00467197	-0.615527	-0.831267	-0.399786	5.95735e-06	4.47914e-05
DES	P17661	5.77146e-05	0.000442694	1.4637	1.30192	1.62547	5.34527e-15	9.14308e-12	0.0315688	-0.10919	0.172327	0.646385	0.708064
SCUBE3	Q8IX30	5.77146e-05	0.000442694	0.689689	0.515701	0.863676	3.81955e-08	1.51938e-06	0.65492	0.511021	0.798818	3.47803e-09	1.03464e-07
SYNE2	Q8WXH0	5.77146e-05	0.000442694	-0.651069	-0.864133	-0.438005	2.26029e-06	4.113e-05	-0.758734	-0.957849	-0.559618	7.32548e-08	1.21065e-06
FKBP9	O95302	5.79385e-05	0.000443417	0.490228	0.362534	0.617922	6.51033e-08	2.35342e-06	0.440568	0.314209	0.566926	3.06289e-07	3.89522e-06
HINT1	P49773	5.8305e-05	0.000445227	-0.399637	-0.583713	-0.215561	0.000177607	0.00122994	-0.514237	-0.674944	-0.35353	1.14287e-06	1.15332e-05
ZFYVE16	Q7Z3T8	5.8772e-05	0.000447334	-0.334197	-0.52623	-0.142164	0.00155993	0.00653185	-0.580028	-0.773177	-0.386879	2.89577e-06	2.50163e-05
SRRM1	Q8IYB3	5.88426e-05	0.000447334	-0.507061	-0.661769	-0.352353	7.99488e-07	1.79809e-05	-0.464272	-0.589393	-0.339151	1.13171e-07	1.73614e-06
COLGALT1; GLT25D1	Q8NBJ5	5.93437e-05	0.000450143	0.643955	0.330226	0.957683	0.000323449	0.0019311	0.865496	0.575197	1.15579	3.21085e-06	2.69885e-05
PROS1	P07225	5.97608e-05	0.000450261	0.503431	0.325606	0.681257	6.64869e-06	9.5568e-05	0.613779	0.455077	0.772481	5.73126e-08	1.00034e-06
MLF2	Q15773	5.98379e-05	0.000450261	0.90753	0.69304	1.12202	1.25824e-08	6.33005e-07	0.933935	0.716248	1.15162	9.82709e-09	2.5663e-07
TXNDC5	Q8NBS9	5.98379e-05	0.000450261	0.759344	0.539155	0.979533	3.65359e-07	9.46254e-06	0.790255	0.60833	0.972181	7.91635e-09	2.11577e-07
EIF5A	P63241	5.98857e-05	0.000450261	-0.163633	-0.276342	-0.0509248	0.00643618	0.0196066	-0.235264	-0.34106	-0.129469	0.000135862	0.000583167
STIM1	Q13586	6.007e-05	0.000450502	0.0641966	-0.142332	0.270725	0.525776	0.616198	-0.463486	-0.650463	-0.27651	3.76641e-05	0.000205501
AIP	O00170	6.05369e-05	0.000450502	0.197986	0.0122496	0.383722	0.0377649	0.077269	0.443163	0.279953	0.606374	1.16703e-05	7.63365e-05
CHPF	Q8IZ52	6.06933e-05	0.000450502	1.16743	0.903611	1.43126	5.76032e-09	3.1784e-07	1.24297	1.00318	1.48277	3.25799e-10	1.32686e-08
PEBP1	P30086	6.06933e-05	0.000450502	-0.510322	-0.753245	-0.2674	0.000253456	0.00161161	-0.638701	-0.860725	-0.416678	5.31311e-06	4.08453e-05
CTNNA1	P35221	6.09347e-05	0.000450502	-0.0156106	-0.13347	0.102248	0.786091	0.837241	-0.21684	-0.321625	-0.112056	0.000296733	0.00110821
COPRS	Q9NQ92	6.1165e-05	0.000450502	-0.423945	-0.740679	-0.107211	0.0110297	0.0301138	-0.680907	-0.998374	-0.36344	0.000202553	0.000809501
RRAD	P55042	6.14022e-05	0.000450502	0.942515	0.651933	1.2331	9.35894e-07	2.01364e-05	0.975436	0.694797	1.25607	3.217e-07	4.07605e-06
PRDX1	Q06830	6.14022e-05	0.000450502	-0.0992236	-0.357485	0.159038	0.434041	0.529171	-0.634833	-0.860425	-0.40924	7.20076e-06	5.2301e-05
TJP1	Q07157	6.15671e-05	0.000450502	-0.384178	-0.542804	-0.225552	5.01759e-05	0.000467716	-0.47161	-0.616953	-0.326267	9.26902e-07	9.97149e-06
MYL7	Q01449	6.19593e-05	0.000450502	-0.0545623	-0.257655	0.14853	0.582994	0.665029	-0.775205	-0.96863	-0.581779	3.15689e-08	6.35277e-07
KLHL31	Q9H511	6.21194e-05	0.000450502	0.580192	0.325552	0.834833	0.000103218	0.000821187	0.0228791	-0.21942	0.265178	0.846529	0.878101
SCP2	P22307	6.21194e-05	0.000450502	-0.917027	-1.15152	-0.682533	4.79105e-08	1.84159e-06	-0.905217	-1.10193	-0.708504	2.85724e-09	8.64912e-08
SLC3A2	P08195	6.23604e-05	0.000450502	0.813123	0.657163	0.969083	2.95108e-10	3.15489e-08	0.783678	0.66507	0.902286	3.0802e-12	2.92705e-10
GNL2	Q13823	6.24675e-05	0.000450502	0.674486	0.412625	0.936346	2.32954e-05	0.00025941	0.681048	0.4324	0.929696	1.03887e-05	6.95493e-05
LDLR	P01130	6.25482e-05	0.000450502	0.490745	0.327006	0.654484	2.98794e-06	5.08544e-05	0.453468	0.312851	0.594086	1.0171e-06	1.06506e-05
BMP1	P13497	6.26022e-05	0.000450502	1.65171	1.44843	1.855	4.88626e-14	4.17897e-11	1.63191	1.45462	1.8092	3.67588e-15	1.39724e-12
ERGIC3	Q9Y282	6.26022e-05	0.000450502	0.362681	0.207216	0.518145	7.8469e-05	0.000659564	0.368865	0.238784	0.498945	6.48303e-06	4.78252e-05
SYNPO2	Q9UMS6	6.26022e-05	0.000450502	-0.0792561	-0.335007	0.176495	0.527019	0.617442	-0.680981	-0.914622	-0.447341	4.42398e-06	3.53608e-05
MOGS	Q13724	6.26022e-05	0.000450502	0.562762	0.391528	0.733996	7.66978e-07	1.73764e-05	0.552043	0.385562	0.718523	6.66915e-07	7.48038e-06
OTUD7B	Q6GQQ9	6.26022e-05	0.000450502	0.539259	0.337076	0.741442	1.48216e-05	0.000181737	0.309754	0.135551	0.483958	0.00129026	0.00390271
COPG1	Q9Y678	6.26831e-05	0.000450502	0.536015	0.392858	0.679173	9.81886e-08	3.2612e-06	0.539124	0.402812	0.675436	3.94426e-08	7.5805e-07
	Q8NCA5	6.44048e-05	0.000459	0.66949	0.386648	0.952332	6.6093e-05	0.000572415	0.614653	0.375849	0.853456	2.34609e-05	0.000137667
FLII	Q13045	6.44048e-05	0.000459	0.599412	0.258407	0.940418	0.0014295	0.00617357	0.810822	0.499562	1.12208	2.0109e-05	0.000119848
PYGB	P11216	6.44048e-05	0.000459	-0.547963	-0.785311	-0.310615	8.86369e-05	0.000730667	-0.704055	-0.923141	-0.484969	1.07177e-06	1.10438e-05
AHNAK	Q09666	6.45712e-05	0.000459	-0.703985	-0.946737	-0.461233	4.76158e-06	7.37075e-05	-0.644889	-0.862776	-0.427003	3.56185e-06	2.9448e-05
GMFB	P60983	6.45712e-05	0.000459	-0.695589	-0.936724	-0.454454	5.12828e-06	7.79727e-05	-0.79683	-1.01427	-0.579391	1.38509e-07	2.02496e-06
PALM2	Q8IXS6	6.49965e-05	0.000459	-0.349747	-0.573622	-0.125871	0.00376611	0.013014	-0.470936	-0.678924	-0.262948	0.000110736	0.000494552
NBEA	Q8NFP9	6.50731e-05	0.000459	-0.359391	-0.530606	-0.188177	0.000255639	0.00161161	-0.520374	-0.682765	-0.357983	1.11849e-06	1.13541e-05
RPN1	P04843	6.50731e-05	0.000459	0.74336	0.377105	1.10961	0.000363309	0.00209946	0.899023	0.564293	1.23375	1.34893e-05	8.62558e-05
TP53I3	Q53FA7	6.50731e-05	0.000459	-0.175563	-0.418009	0.0668838	0.147354	0.224943	-0.449641	-0.650449	-0.248832	0.000125695	0.000547774
CADM1	Q9BY67	6.55018e-05	0.000461073	0.120866	-0.157575	0.399307	0.377694	0.473988	-0.590331	-0.856439	-0.324223	0.000139601	0.00059548
ATP6V0A1	Q93050	6.59181e-05	0.000462102	0.526322	0.361391	0.691252	1.19455e-06	2.3898e-05	0.574249	0.428371	0.720127	4.26801e-08	7.97259e-07
RRP1	P56182	6.59181e-05	0.000462102	0.729325	0.506377	0.952273	8.22949e-07	1.81633e-05	0.820034	0.60475	1.03532	7.37072e-08	1.21227e-06
ENAH	Q8N8S7	6.60885e-05	0.000462349	-0.66713	-0.944336	-0.389924	5.41733e-05	0.000498191	-0.737887	-1.00683	-0.468942	1.01558e-05	6.854e-05
PRKAA2	P54646	6.72362e-05	0.000469419	-0.17463	-0.313571	-0.0356894	0.0161157	0.0396632	-0.40354	-0.514012	-0.293068	1.45874e-07	2.12356e-06
PPP1R13B	Q96KQ4	6.76414e-05	0.000470847	-0.173879	-0.357565	0.00980775	0.0623918	0.11525	-0.575878	-0.75064	-0.401117	7.33836e-07	8.09545e-06
CHMP4B	Q9H444	6.79914e-05	0.000470847	-0.251802	-0.506759	0.00315488	0.0526576	0.100526	-0.499447	-0.739157	-0.259737	0.000276216	0.00104528
UBAC1	Q9BSL1	6.79914e-05	0.000470847	-0.527924	-0.714291	-0.341558	6.59458e-06	9.51901e-05	-0.456048	-0.613551	-0.298545	4.85268e-06	3.81633e-05
MYADM	Q96S97	6.79914e-05	0.000470847	0.400992	0.2706	0.531384	2.0603e-06	3.83059e-05	0.312996	0.180329	0.445663	6.86003e-05	0.000333829
TOM1	O60784	6.83077e-05	0.000472082	-0.442669	-0.58952	-0.295818	2.75125e-06	4.70601e-05	-0.418808	-0.571792	-0.265823	1.04614e-05	6.97632e-05
MLIP	Q5VWP3	6.87856e-05	0.000474426	-0.657461	-0.911958	-0.402965	2.24291e-05	0.000252401	-0.764416	-0.997171	-0.531661	7.72167e-07	8.41268e-06
CCDC43	Q96MW1	6.89982e-05	0.000474626	-0.598563	-0.85016	-0.346965	6.22149e-05	0.000550143	-0.731947	-0.970624	-0.49327	2.1388e-06	1.94081e-05
APOBEC2	Q9Y235	6.92308e-05	0.000474626	0.285315	0.101046	0.469584	0.00403054	0.0137747	0.542527	0.388682	0.696371	2.56066e-07	3.38224e-06
GTF3C1	Q12789	6.92308e-05	0.000474626	0.690139	0.401148	0.979131	5.9451e-05	0.000533972	0.654849	0.375901	0.933798	7.27609e-05	0.00034862
TSC22D4	Q9Y3Q8	6.95531e-05	0.000475178	-0.548949	-0.766124	-0.331775	2.95804e-05	0.000303887	-0.424748	-0.614847	-0.23465	0.000128778	0.000560495
LGMN	Q99538	6.95891e-05	0.000475178	0.16724	-0.0298662	0.364347	0.0923589	0.156493	0.685239	0.522226	0.848252	1.39915e-08	3.34721e-07
MARCKS	P29966	6.97689e-05	0.000475457	1.40422	0.98	1.82844	6.87771e-07	1.61155e-05	1.67657	1.27992	2.07322	1.27236e-08	3.13147e-07
JPH2	Q9BR39	7.03111e-05	0.000478199	-0.120968	-0.257004	0.0150673	0.0786604	0.137774	-0.286915	-0.419431	-0.154399	0.000182749	0.000747829
XPO4	Q9C0E2	7.12242e-05	0.000482711	0.352545	0.0795857	0.625504	0.0137298	0.0351443	0.604903	0.355058	0.854748	5.02852e-05	0.00025791
OXSM	Q9NWU1	7.12567e-05	0.000482711	0.128279	-0.146659	0.403217	0.343703	0.44083	-0.664674	-0.907166	-0.422181	1.02874e-05	6.92364e-05
NAPRT1; NAPRT	Q6XQN6	7.14083e-05	0.000482782	-0.701564	-0.919074	-0.484055	1.01806e-06	2.13668e-05	-0.631429	-0.830744	-0.432113	1.32656e-06	1.30782e-05
CAST	P20810	7.37836e-05	0.000495646	-0.338572	-0.638533	-0.0386101	0.0287165	0.0622555	-0.564923	-0.849423	-0.280423	0.000453338	0.00157769
MAVS	Q7Z434	7.39399e-05	0.000495646	-0.647332	-0.929173	-0.36549	9.41106e-05	0.000761117	-0.716019	-0.983465	-0.448573	1.40707e-05	8.94716e-05
GAB1	Q13480	7.40354e-05	0.000495646	-0.522589	-0.795561	-0.249617	0.00065034	0.00335568	-0.685086	-0.942942	-0.42723	1.55588e-05	9.76634e-05
ACBD6	Q9BR61	7.40354e-05	0.000495646	0.42541	0.286253	0.564566	2.24615e-06	4.113e-05	0.437775	0.309765	0.565784	4.14495e-07	5.11448e-06
MYO18A	Q92614	7.40354e-05	0.000495646	0.553699	0.3826	0.724799	9.68724e-07	2.07125e-05	0.602823	0.447326	0.758321	5.50846e-08	9.84242e-07
COPA	P53621	7.48036e-05	0.000497555	0.554668	0.30438	0.804956	0.000141411	0.00102929	0.552186	0.307923	0.796449	0.000112781	0.00050172
CHORDC1	Q9UHD1	7.48036e-05	0.000497555	0.0307278	-0.170245	0.231701	0.754136	0.811544	-0.41339	-0.560222	-0.266558	7.15429e-06	5.20741e-05
PAG1	Q9NWQ8	7.48036e-05	0.000497555	-0.670123	-0.979624	-0.360622	0.000182957	0.00124433	-0.785855	-1.07137	-0.500339	9.72925e-06	6.64347e-05
NOMO1	Q15155	7.53849e-05	0.000497555	0.428322	0.230944	0.6257	0.000178486	0.00123159	0.551397	0.358841	0.743953	5.66261e-06	4.31443e-05
ATP6V1H	Q9UI12	7.53849e-05	0.000497555	0.39936	0.236692	0.562028	4.25017e-05	0.00040614	0.410689	0.256322	0.565056	1.52843e-05	9.6117e-05
SPCS3	P61009	7.53849e-05	0.000497555	1.07076	0.719891	1.42163	2.30378e-06	4.16996e-05	1.09826	0.776631	1.41988	4.24331e-07	5.203e-06
FAM63A; MINDY1	Q8N5J2	7.55775e-05	0.000497555	-0.0751124	-0.309709	0.159484	0.513533	0.604551	-0.547908	-0.775707	-0.320109	5.44561e-05	0.00027477
AAMDC	Q9H7C9	7.56152e-05	0.000497555	-0.761141	-1.02428	-0.497998	4.93733e-06	7.58285e-05	-0.656817	-0.893649	-0.419984	8.78245e-06	6.1191e-05
CLPTM1	O96005	7.57373e-05	0.000497555	0.459571	0.288851	0.630292	1.31207e-05	0.00016563	0.455373	0.297089	0.613658	5.30773e-06	4.08453e-05
HMGB2	P26583	7.5775e-05	0.000497555	-0.752208	-1.0201	-0.484316	7.441e-06	0.000105148	-0.890749	-1.12476	-0.656741	7.45407e-08	1.22011e-06
AP3D1	O14617	7.61028e-05	0.000497602	0.513081	0.294087	0.732075	7.46109e-05	0.000632044	0.43926	0.236208	0.642311	0.000184466	0.000749474
NEBL	O76041	7.63639e-05	0.000497602	-0.336731	-0.567682	-0.105779	0.00624736	0.0191507	-0.461972	-0.671061	-0.252883	0.000146051	0.000616568
PPP1R1A	Q13522	7.63639e-05	0.000497602	-1.16738	-1.51141	-0.823343	4.69996e-07	1.15673e-05	-1.13164	-1.43532	-0.827964	1.05578e-07	1.64923e-06
MYLK3	Q32MK0	7.63639e-05	0.000497602	-0.275149	-0.425751	-0.124547	0.0010103	0.00472604	-0.417735	-0.563114	-0.272355	5.39922e-06	4.12316e-05
PCNP	Q8WW12	7.70155e-05	0.000500894	-0.745596	-0.996047	-0.495146	3.28908e-06	5.57027e-05	-0.895557	-1.11887	-0.672245	3.12281e-08	6.32138e-07
CYP2J2	P51589	7.9647e-05	0.000508276	-0.528117	-0.718354	-0.337879	8.68805e-06	0.000118414	-0.603363	-0.761375	-0.44535	7.07845e-08	1.18424e-06
PSME3	P61289	7.98917e-05	0.000508276	0.0701701	-0.050517	0.190857	0.240664	0.332651	0.377347	0.244915	0.50978	6.06608e-06	4.53795e-05
PYCR2	Q96C36	7.98917e-05	0.000508276	-0.377481	-0.535553	-0.219409	5.9469e-05	0.000533972	-0.304692	-0.431301	-0.178082	5.40964e-05	0.000273763
SRPRB	Q9Y5M8	7.98917e-05	0.000508276	0.259414	0.132948	0.385881	0.000325641	0.0019408	0.311907	0.193992	0.429822	1.6482e-05	0.000102518
ARL3	P36405	7.9956e-05	0.000508276	-0.422663	-0.734566	-0.11076	0.0102005	0.0282558	-0.731748	-1.0275	-0.435999	3.8547e-05	0.000209025
ALDH9A1	P49189	7.99948e-05	0.000508276	-0.19256	-0.328323	-0.0567968	0.00755612	0.0223999	-0.303042	-0.430228	-0.175856	6.09888e-05	0.000302819
SON	P18583	7.99948e-05	0.000508276	-0.305613	-0.51297	-0.0982554	0.00578843	0.0181008	-0.511672	-0.730503	-0.292841	7.62697e-05	0.000361885
SH3BGR	P55822	7.99948e-05	0.000508276	-0.386084	-0.637874	-0.134295	0.0043367	0.014474	-0.548518	-0.779791	-0.317246	6.443e-05	0.000317601
DNAJC17	Q9NVM6	8.02015e-05	0.000508276	-0.184456	-0.364178	-0.00473325	0.0447402	0.0887388	-0.498459	-0.675276	-0.321643	7.02714e-06	5.12577e-05
AKAP2; PALM2-AKAP2	Q9Y2D5	8.02015e-05	0.000508276	-0.42735	-0.693275	-0.161426	0.00302228	0.0109758	-0.522664	-0.773707	-0.271622	0.00027842	0.00105014
FUS	P35637	8.02015e-05	0.000508276	-0.335731	-0.546503	-0.124959	0.00324068	0.0115483	-0.449573	-0.647774	-0.251372	0.000108507	0.000488426
G3BP1	Q13283	8.04866e-05	0.000508276	-0.302258	-0.472534	-0.131983	0.00131068	0.00577072	-0.362317	-0.522201	-0.202434	0.000109681	0.000491776
CHAMP1	Q96JM3	8.06556e-05	0.000508276	-0.495693	-0.723365	-0.26802	0.00017214	0.00120182	-0.674079	-0.909659	-0.438499	5.72346e-06	4.3511e-05
MYOM2	P54296	8.07337e-05	0.000508276	0.339244	0.127497	0.550991	0.00309635	0.0111854	-0.0895987	-0.296917	0.11772	0.379766	0.4541
TRIP10	Q15642	8.08249e-05	0.000508276	0.468305	0.326687	0.609923	6.98371e-07	1.62526e-05	0.517178	0.382285	0.652072	6.61999e-08	1.12672e-06
PPP1R3D	O95685	8.08249e-05	0.000508276	-0.428827	-0.619564	-0.238089	0.000120221	0.000922143	-0.544246	-0.715214	-0.373279	1.23457e-06	1.22065e-05
PTER	Q96BW5	8.08249e-05	0.000508276	-0.737965	-0.981553	-0.494378	2.55965e-06	4.46763e-05	-0.801179	-1.03049	-0.571872	2.96424e-07	3.79801e-06
PGRMC2	O15173	8.08249e-05	0.000508276	-0.0988902	-0.283656	0.0858756	0.278949	0.373935	-0.379343	-0.558269	-0.200418	0.000229517	0.000904584
IRF2BP1	Q8IU81	8.1453e-05	0.000511286	-0.112932	-0.278842	0.0529789	0.172014	0.253865	-0.383246	-0.537022	-0.22947	3.52285e-05	0.000194696
LDHB	P07195	8.17824e-05	0.000511476	-0.659001	-0.941561	-0.37644	7.87217e-05	0.000660066	-0.761186	-1.02607	-0.496297	5.39397e-06	4.12316e-05
RBM42	Q9BTD8	8.17824e-05	0.000511476	-0.510383	-0.739582	-0.281184	0.000133972	0.000989887	-0.561293	-0.759051	-0.363536	6.40087e-06	4.73969e-05
FXR2	P51116	8.28309e-05	0.000516566	0.34492	0.209711	0.480128	2.63383e-05	0.000282456	0.353316	0.236202	0.47043	2.71067e-06	2.37618e-05
ADNP	Q9H2P0	8.28982e-05	0.000516566	-0.256123	-0.391592	-0.120653	0.00073334	0.00368935	-0.286087	-0.414237	-0.157937	0.000130032	0.000564518
RBM3	P98179	8.33811e-05	0.00051863	-0.324947	-0.467809	-0.182085	0.000105279	0.000831781	-0.229251	-0.351766	-0.106737	0.000808083	0.00262034
DARS2	Q6PI48	8.40149e-05	0.000520162	-0.229419	-0.360384	-0.0984538	0.00147321	0.00630768	-0.30396	-0.422757	-0.185163	2.53044e-05	0.000145245
TRAPPC10	P48553	8.40149e-05	0.000520162	0.203797	-0.0774711	0.485064	0.147123	0.22469	0.641807	0.411156	0.872459	8.3948e-06	5.9336e-05
ATP6V1C1	P21283	8.40835e-05	0.000520162	0.225737	-0.0623979	0.513873	0.118437	0.189777	0.444902	0.167716	0.722088	0.00305043	0.00802225
CISD3	P0C7P0	8.46679e-05	0.000520951	0.286761	0.0828386	0.490683	0.00800611	0.0234293	0.530549	0.334452	0.726646	1.22423e-05	7.94703e-05
SYNPO2L	Q9H987	8.46679e-05	0.000520951	-0.351925	-0.636208	-0.067641	0.0175766	0.0425245	-0.588739	-0.852636	-0.324843	0.000131015	0.000566628
RAB35	Q15286	8.46679e-05	0.000520951	0.326425	0.0966079	0.556242	0.00748367	0.022243	0.486226	0.301917	0.670534	1.7068e-05	0.000105396
RBCK1	Q9BYM8	8.6143e-05	0.000528221	0.300702	0.172395	0.429009	7.43428e-05	0.000632044	0.148142	0.0210553	0.275229	0.0243666	0.0456257
DENR	O43583	8.61582e-05	0.000528221	-0.34157	-0.618702	-0.0644382	0.0180169	0.0434667	-0.534719	-0.796157	-0.273282	0.000335229	0.00122416
CPPED1	Q9BRF8	8.73309e-05	0.000534452	-0.620587	-0.870125	-0.371049	3.62424e-05	0.000360422	-0.465357	-0.682591	-0.248122	0.000205262	0.000817462
NSFL1C	Q9UNZ2	8.77828e-05	0.000535303	-0.59226	-0.800134	-0.384387	6.08977e-06	8.86515e-05	-0.616459	-0.807976	-0.424941	1.04606e-06	1.08442e-05
TMED10	P49755	8.77828e-05	0.000535303	0.528346	0.331815	0.724877	1.33539e-05	0.000166729	0.507574	0.325291	0.689857	8.31485e-06	5.88926e-05
TSC22D2	O75157	8.85097e-05	0.00053798	-0.442526	-0.817113	-0.067939	0.0227133	0.0520285	-0.871643	-1.22312	-0.520168	3.74568e-05	0.000205023
MCM3	P25205	8.86936e-05	0.00053798	-0.149734	-0.338416	0.0389478	0.114004	0.184489	-0.444217	-0.634187	-0.254248	7.62104e-05	0.000361885
RPE	Q96AT9	8.86936e-05	0.00053798	-0.54302	-0.711987	-0.374052	1.07506e-06	2.22896e-05	-0.433612	-0.609497	-0.257728	4.02992e-05	0.000216404
TMEM214	Q6NUQ4	8.90376e-05	0.000539111	0.340475	0.105859	0.575091	0.00645555	0.0196306	0.558958	0.337778	0.780138	2.95967e-05	0.000165984
CALR	P27797	8.93829e-05	0.000540246	0.314595	0.126736	0.502454	0.00216352	0.00844908	0.463264	0.275168	0.65136	4.07876e-05	0.000218022
NACC1	Q96RE7	9.00776e-05	0.000543484	-0.0146685	-0.177885	0.148548	0.853833	0.887646	-0.290798	-0.447844	-0.133751	0.000891722	0.00284039
GPN1	Q9HCN4	9.09707e-05	0.000547906	0.422128	0.230582	0.613673	0.000150499	0.00108299	0.511738	0.336988	0.686489	4.14075e-06	3.33306e-05
SPAG9	O60271	9.17666e-05	0.000550935	-0.345304	-0.566073	-0.124534	0.00373205	0.0129093	-0.436059	-0.647925	-0.224194	0.000314051	0.001164
HIST1H1E	P10412	9.19566e-05	0.000550935	0.680174	0.480827	0.879521	4.31389e-07	1.09317e-05	0.52151	0.334866	0.708154	7.93437e-06	5.69847e-05
TTLL12	Q14166	9.19566e-05	0.000550935	0.482815	0.253243	0.712386	0.000250457	0.00159556	0.588099	0.391115	0.785083	3.14823e-06	2.65928e-05
ARMCX1	Q9P291	9.21942e-05	0.000551392	0.801701	0.548697	1.05471	1.32676e-06	2.60854e-05	0.472252	0.268093	0.676411	8.65246e-05	0.000404373
PRKCDBP; CAVIN3	Q969G5	9.36329e-05	0.000558045	0.122861	-0.041616	0.287337	0.135592	0.211906	-0.268413	-0.424754	-0.112073	0.00175264	0.00507259
C12orf23; TMEM263	Q8WUH6	9.36329e-05	0.000558045	-0.490626	-0.714458	-0.266794	0.000159799	0.00113182	-0.629244	-0.825125	-0.433362	1.07794e-06	1.10441e-05
PCYT2	Q99447	9.48982e-05	0.000562831	-0.425209	-0.636457	-0.213961	0.000395502	0.0022438	-0.577123	-0.739297	-0.41495	2.21663e-07	2.95062e-06
NUP107	P57740	9.5094e-05	0.000562831	0.40777	0.17157	0.643971	0.00167229	0.00688435	0.540656	0.316839	0.764473	5.16902e-05	0.000264719
PDIA3	P30101	9.5094e-05	0.000562831	0.368472	0.142441	0.594503	0.00269624	0.0100041	0.494464	0.281584	0.707345	8.24502e-05	0.000387981
SLTM	Q9NWH9	9.5094e-05	0.000562831	0.245351	0.0890974	0.401604	0.00362183	0.0125662	0.383287	0.259433	0.507141	1.87347e-06	1.71827e-05
APMAP	Q9HDC9	9.62047e-05	0.000567442	0.578454	0.36949	0.787418	9.02925e-06	0.000121611	0.663406	0.486116	0.840695	9.86761e-08	1.5701e-06
ZFPL1	O95159	9.62047e-05	0.000567442	0.303803	0.174819	0.432787	7.00813e-05	0.000602382	0.263387	0.133734	0.393039	0.000359537	0.00130294
RAB2A	P61019	9.67728e-05	0.00056981	0.33131	0.0823032	0.580316	0.0114494	0.0309632	0.428223	0.200399	0.656047	0.000774561	0.002526
ADH5	P11766	9.75054e-05	0.000571174	-0.546995	-0.81575	-0.27824	0.000353033	0.00205511	-0.643961	-0.888463	-0.399459	1.7438e-05	0.000107487
APOE	P02649	9.75054e-05	0.000571174	0.797543	0.550324	1.04476	1.01518e-06	2.13668e-05	0.163025	-0.0700039	0.396053	0.160908	0.221516
EIF1B	O60739	9.75054e-05	0.000571174	-0.448627	-0.896868	-0.000385157	0.04982	0.0961818	-1.04458	-1.45402	-0.63514	2.6254e-05	0.000149442
KHSRP	Q92945	9.85924e-05	0.000575571	-0.49411	-0.724227	-0.263994	0.000200354	0.00134658	-0.464244	-0.671313	-0.257176	0.000123912	0.000542547
RTKN	Q9BST9	9.85924e-05	0.000575571	0.761368	0.465012	1.05773	2.40769e-05	0.00026656	0.674899	0.389583	0.960216	6.65015e-05	0.000325934
TALDO1	P37837	9.88472e-05	0.000576075	-0.357296	-0.503935	-0.210657	4.66247e-05	0.000440616	-0.38244	-0.527325	-0.237555	1.6942e-05	0.000104807
PEX19	P40855	9.94114e-05	0.000577601	-0.326866	-0.581559	-0.0721732	0.0142611	0.0361129	-0.637131	-0.864179	-0.410084	7.48315e-06	5.40081e-05
COPS5	Q92905	9.96154e-05	0.000577601	-0.157185	-0.290943	-0.0234274	0.0233567	0.0531271	-0.335731	-0.462265	-0.209198	1.58339e-05	9.91179e-05
PALMD	Q9NP74	9.96154e-05	0.000577601	-0.281703	-0.541988	-0.0214171	0.0351888	0.072958	0.649335	0.396757	0.901914	2.38195e-05	0.000138819
REPS1	Q96D71	9.98292e-05	0.000577861	-0.478046	-0.678778	-0.277315	6.14469e-05	0.000547422	-0.573069	-0.764256	-0.381883	2.9739e-06	2.55621e-05
DCUN1D1	Q96GG9	0.000100217	0.000579123	0.172166	-0.00833526	0.352666	0.0605718	0.112312	0.528153	0.35161	0.704696	3.05742e-06	2.61786e-05
HSP90AA1	P07900	0.00010067	0.000579437	-0.20092	-0.347694	-0.0541458	0.00955752	0.026934	-0.331557	-0.471421	-0.191693	6.48128e-05	0.000318602
EIF4B	P23588	0.000100703	0.000579437	-0.312298	-0.540582	-0.0840137	0.0095975	0.0270009	-0.442568	-0.645428	-0.239708	0.000168111	0.000697099
FUBP3	Q96I24	0.000100779	0.000579437	-0.319015	-0.494839	-0.14319	0.0010763	0.0049623	-0.434139	-0.593352	-0.274926	1.103e-05	7.32689e-05
	Q9NXE4	0.000102044	0.000585724	0.420625	0.263847	0.577403	1.37157e-05	0.000170006	0.369555	0.231677	0.507433	1.38605e-05	8.82997e-05
LAMA5	O15230	0.000103336	0.000592148	-0.115548	-0.267346	0.0362505	0.128675	0.202949	0.278017	0.156608	0.399425	9.72744e-05	0.000443701
LMOD2	Q6P5Q4	0.000103826	0.000592681	-0.216912	-0.357444	-0.0763806	0.00412721	0.0139932	-0.313462	-0.436131	-0.190792	2.57259e-05	0.000146926
GOT1	P17174	0.000103949	0.000592681	-0.688745	-0.948346	-0.429144	1.5888e-05	0.000192059	-0.688924	-0.925574	-0.452274	4.49932e-06	3.57957e-05
CDH2	P19022	0.000103949	0.000592681	-0.10749	-0.303162	0.0881832	0.266808	0.360486	-0.390659	-0.567485	-0.213834	0.000146167	0.000616568
SH3GLB2	Q9NR46	0.000104274	0.000593545	-0.244778	-0.365602	-0.123954	0.000370212	0.00213215	-0.161689	-0.275548	-0.0478299	0.00749211	0.0170076
SPEG	Q15772	0.000104847	0.000593667	0.146207	0.0274487	0.264965	0.0181314	0.0436199	0.267094	0.159861	0.374328	3.54863e-05	0.000195511
RBBP7	Q16576	0.000104949	0.000593667	-0.279217	-0.465086	-0.0933481	0.00504567	0.016227	-0.386004	-0.557374	-0.214634	0.000117524	0.000518106
ZC2HC1A	Q96GY0	0.000104949	0.000593667	-0.348631	-0.496499	-0.200764	6.92508e-05	0.00059825	-0.23337	-0.363464	-0.103276	0.00119235	0.00365831
NOP58	Q9Y2X3	0.000105163	0.000593667	0.415531	0.257492	0.57357	1.78684e-05	0.000208628	0.432605	0.29831	0.5669	1.03398e-06	1.07843e-05
AKAP8L	Q9ULX6	0.000105163	0.000593667	0.267546	0.124413	0.410679	0.000816922	0.00402693	0.390848	0.267137	0.514558	1.38126e-06	1.34241e-05
ERGIC1	Q969X5	0.000106804	0.000601938	0.525922	0.324679	0.727165	1.93332e-05	0.000221943	0.532004	0.344694	0.719313	6.34075e-06	4.71559e-05
CHMP1B	Q7LBR1	0.000107634	0.000603633	-0.346344	-0.490629	-0.202058	5.58897e-05	0.000511227	-0.409815	-0.530721	-0.288909	4.75924e-07	5.69279e-06
KIAA1033; WASHC4	Q2M389	0.000107634	0.000603633	0.761236	0.421297	1.10118	0.000125765	0.000951864	1.02554	0.727838	1.32325	3.70086e-07	4.62067e-06
NAMPT	P43490	0.000107634	0.000603633	-0.609265	-0.793213	-0.425318	6.81339e-07	1.61155e-05	-0.506569	-0.682072	-0.331066	5.07089e-06	3.96062e-05
GLO1	Q04760	0.000108471	0.000605347	-0.651832	-0.900004	-0.40366	1.81139e-05	0.000210774	-0.565352	-0.779265	-0.351439	1.66685e-05	0.00010349
NACA	E9PAV3	0.000108471	0.000605347	-0.650274	-0.900648	-0.3999	2.09432e-05	0.000238822	-0.60598	-0.836541	-0.375419	1.79174e-05	0.000109652
ST13	P50502	0.000109455	0.000609844	-0.347815	-0.540324	-0.155306	0.00111842	0.00509676	-0.442641	-0.613755	-0.271528	2.2001e-05	0.000129768
ZNF207	O43670	0.000109753	0.000610413	-0.310563	-0.466243	-0.154884	0.000433099	0.00238973	-0.387959	-0.533375	-0.242543	1.47326e-05	9.29892e-05
ADSL	P30566	0.000110163	0.000610413	-0.323348	-0.536718	-0.109978	0.00473223	0.0154034	-0.436722	-0.623552	-0.249892	7.65252e-05	0.000362594
TACC2	O95359	0.00011026	0.000610413	-0.67361	-0.89385	-0.45337	2.23056e-06	4.113e-05	-0.699407	-0.890203	-0.508611	1.37826e-07	2.02496e-06
ELP2	Q6IA86	0.000110509	0.000610413	0.34155	0.200239	0.482861	5.14246e-05	0.000478054	0.342481	0.205798	0.479165	3.29475e-05	0.000183572
HK1	P19367	0.000110733	0.000610413	0.376514	0.0912832	0.661746	0.0120256	0.0320651	0.57485	0.294109	0.85559	0.000331317	0.00121483
NUDT4	Q9NZJ9	0.000110733	0.000610413	0.569815	0.357164	0.782466	1.39437e-05	0.000171588	0.57641	0.381291	0.771529	3.65893e-06	3.00172e-05
SNRPB2	P08579	0.00011083	0.000610413	-0.414273	-0.602428	-0.226118	0.000152053	0.00109051	-0.397686	-0.566304	-0.229069	6.88616e-05	0.000334385
PRKAG1	P54619	0.000111019	0.000610413	-0.104693	-0.343375	0.133989	0.372805	0.469575	0.431417	0.29665	0.566185	1.13564e-06	1.14941e-05
PACSIN3	Q9UKS6	0.000111163	0.000610413	-0.746392	-0.962807	-0.529978	3.64864e-07	9.46254e-06	-0.648415	-0.899267	-0.397563	2.22173e-05	0.000130818
SRP72	O76094	0.000113106	0.000615947	0.431626	0.215367	0.647884	0.000430943	0.00238973	0.484222	0.282508	0.685936	5.57526e-05	0.000280485
ISOC1	Q96CN7	0.000113335	0.000615947	-0.655282	-0.885195	-0.425369	6.06054e-06	8.8603e-05	-0.194169	-0.410539	0.0221997	0.0761432	0.118835
RBBP4	Q09028	0.000113335	0.000615947	-0.509775	-0.771171	-0.248378	0.000542904	0.0028706	-0.588075	-0.837123	-0.339027	6.79046e-05	0.000331386
KIAA1715; LNPK	Q9C0E8	0.000113399	0.000615947	0.317644	0.184464	0.450824	6.03605e-05	0.000539147	0.0995261	-0.0407896	0.239842	0.155432	0.214901
C11orf54	Q9H0W9	0.000113628	0.000615947	-0.573863	-0.834807	-0.312918	0.000154055	0.00109796	-0.713442	-0.913019	-0.513865	2.06294e-07	2.77848e-06
ERC1	Q8IUD2	0.000113628	0.000615947	-0.375014	-0.551931	-0.198097	0.000230274	0.00150625	-0.317335	-0.484044	-0.150626	0.000686586	0.00226065
RAB24	Q969Q5	0.000113628	0.000615947	-0.16592	-0.325262	-0.00657859	0.0419816	0.0844817	-0.3065	-0.455329	-0.15767	0.000312135	0.00115815
DDX18	Q9NVP1	0.000114069	0.000615947	0.447382	0.257474	0.637289	6.99289e-05	0.000602382	0.252851	0.0589816	0.44672	0.012943	0.0268513
EPDR1	Q9UM22	0.00011428	0.000615947	-0.215271	-0.507939	0.0773971	0.141377	0.218451	-0.60362	-0.879021	-0.328218	0.000159707	0.000669557
DMPK	Q09013	0.000114511	0.000615947	0.642001	0.382728	0.901274	3.82487e-05	0.000374295	0.470224	0.245343	0.695105	0.000265994	0.00101446
FN1	P02751	0.000114511	0.000615947	1.01889	0.733832	1.30396	2.07708e-07	5.82434e-06	1.13143	0.899274	1.36358	1.01384e-09	3.53914e-08
TRIM56	Q9BRZ2	0.000114511	0.000615947	0.326882	0.139505	0.514259	0.00152752	0.0064594	0.485708	0.307764	0.663653	1.08815e-05	7.24233e-05
UGDH	O60701	0.000114511	0.000615947	0.750645	0.437091	1.0642	5.77171e-05	0.000521202	0.717609	0.42757	1.00765	3.85545e-05	0.000209025
B4GALNT3	Q6L9W6	0.000115765	0.000620047	0.58876	0.326315	0.851204	0.000123225	0.00093927	0.711285	0.466227	0.956344	4.69087e-06	3.71469e-05
SSRP1	Q08945	0.000115765	0.000620047	0.434448	0.286599	0.582297	3.95712e-06	6.50831e-05	0.280828	0.132639	0.429016	0.000716489	0.00234781
NIF3L1	Q9GZT8	0.000115849	0.000620047	-0.500777	-0.733241	-0.268312	0.000193394	0.00130493	-0.420281	-0.635087	-0.205476	0.000525217	0.00179497
CAP1	Q01518	0.000115998	0.000620047	0.183562	-0.00248548	0.36961	0.0528746	0.100827	0.57128	0.430131	0.712429	2.67332e-08	5.5093e-07
PPP2R2A	P63151	0.000116618	0.000621701	-0.136898	-0.28773	0.013935	0.0730868	0.130292	-0.311837	-0.456028	-0.167646	0.000185054	0.000750871
FBLIM1	Q8WUP2	0.000116853	0.000621701	-0.300872	-0.491357	-0.110388	0.00346039	0.0121043	-0.466623	-0.648103	-0.285144	2.37735e-05	0.000138787
LYRM7	Q5U5X0	0.000116853	0.000621701	-0.105561	-0.249618	0.0384956	0.142809	0.219969	-0.368312	-0.503722	-0.232903	1.1404e-05	7.50254e-05
GPX8	Q8TED1	0.000117638	0.000624673	0.79855	0.480554	1.11655	3.21132e-05	0.000325028	0.775985	0.492774	1.0592	1.03405e-05	6.93625e-05
C19orf43; TRIR	Q9BQ61	0.000118113	0.000624673	-0.336958	-0.572755	-0.101161	0.00718036	0.0215096	-0.469129	-0.685984	-0.252273	0.000184434	0.000749474
MAP3K7	O43318	0.000118142	0.000624673	-0.104821	-0.257891	0.0482487	0.169545	0.251197	-0.397599	-0.537154	-0.258044	6.07535e-06	4.53795e-05
COPS8	Q99627	0.000118142	0.000624673	-0.279179	-0.410043	-0.148314	0.000214924	0.00142491	-0.348466	-0.47679	-0.220142	1.16571e-05	7.63365e-05
LGALS3BP	Q08380	0.000119956	0.000633034	0.301225	0.0618947	0.540556	0.0159867	0.0394877	0.644591	0.424241	0.864941	4.20287e-06	3.37512e-05
MAPK8IP3	Q9UPT6	0.000120093	0.000633034	-0.387827	-0.565893	-0.209762	0.000171462	0.00119953	-0.539305	-0.706549	-0.37206	1.01805e-06	1.06506e-05
C15orf38; ARPIN	Q7Z6K5	0.000120577	0.000634604	-0.470891	-0.635895	-0.305887	5.95308e-06	8.74055e-05	-0.424763	-0.587504	-0.262023	1.96072e-05	0.000117678
HSD17B8	Q92506	0.000121357	0.000636752	-0.226152	-0.472538	0.0202346	0.0701268	0.126132	-0.501215	-0.723366	-0.279065	0.000115327	0.000509964
UROD	P06132	0.000121357	0.000636752	-0.460275	-0.708653	-0.211896	0.000885898	0.00429271	-0.526714	-0.764907	-0.288521	0.000144702	0.000613892
STT3A	P46977	0.000122774	0.000641327	1.0036	0.602304	1.4049	3.38057e-05	0.000340145	1.15642	0.799491	1.51336	9.48296e-07	1.01063e-05
SUN1	O94901	0.000122774	0.000641327	0.270086	0.0971645	0.443008	0.00377236	0.0130224	0.373437	0.210489	0.536386	9.63862e-05	0.000441415
GUSB	P08236	0.000123163	0.000641327	0.189068	-0.0221459	0.400283	0.0768285	0.13527	0.53036	0.362183	0.698537	1.41931e-06	1.3716e-05
GNG5	P63218	0.000123251	0.000641327	-0.505422	-0.700337	-0.310507	2.13809e-05	0.000243004	-0.556205	-0.729254	-0.383155	1.06909e-06	1.10438e-05
PPA1	Q15181	0.000123481	0.000641327	-0.212474	-0.403674	-0.0212745	0.0310083	0.0662168	-0.408604	-0.585602	-0.231606	8.85696e-05	0.00041115
VPS33B	Q9H267	0.000123729	0.000641327	0.453145	0.199735	0.706556	0.00122757	0.00547524	0.57324	0.359965	0.786515	1.33589e-05	8.55818e-05
CLIC1	O00299	0.000123729	0.000641327	0.424197	0.112081	0.736312	0.0100104	0.0278872	0.566369	0.261777	0.87096	0.000857474	0.00274665
CPVL	Q9H3G5	0.000123729	0.000641327	0.321865	0.138768	0.504963	0.00142868	0.00617357	0.48277	0.31167	0.653871	6.94305e-06	5.07525e-05
EMC2	Q15006	0.00012469	0.000645334	0.573781	0.242749	0.904814	0.00161543	0.00671437	0.722038	0.414491	1.02958	7.26984e-05	0.00034862
PAK4	O96013	0.000124924	0.000645566	-0.195091	-0.385914	-0.00426878	0.045499	0.0899204	-0.532416	-0.666451	-0.39838	3.66836e-08	7.17113e-07
BASP1	P80723	0.000125174	0.000645882	0.903693	0.593898	1.21349	4.38593e-06	6.8827e-05	0.53356	0.243656	0.823465	0.000943386	0.00298826
NEMF	O60524	0.000127243	0.000655568	0.527009	0.283963	0.770054	0.000180037	0.00123181	0.396968	0.159056	0.634881	0.00222863	0.00619346
GNG12	Q9UBI6	0.000127736	0.000656385	0.282859	0.0788413	0.486876	0.00879573	0.0252647	0.541576	0.35004	0.733112	6.744e-06	4.95091e-05
DAG1	Q14118	0.000127785	0.000656385	-0.493074	-0.708251	-0.277896	9.66694e-05	0.000772678	-0.552793	-0.752446	-0.35314	8.98064e-06	6.21918e-05
EPHX2	P34913	0.000129612	0.00066477	-0.502762	-0.721451	-0.284073	9.30773e-05	0.000754544	-0.360847	-0.557897	-0.163797	0.000988169	0.00312144
PSMD4	P55036	0.000130149	0.000666528	-0.448787	-0.600507	-0.297067	3.60291e-06	6.01246e-05	-0.458043	-0.599516	-0.31657	9.58166e-07	1.01798e-05
SDF4	Q9BRK5	0.000130486	0.000667251	0.478642	0.307157	0.650127	8.07242e-06	0.000111805	0.412541	0.263906	0.561176	8.68866e-06	6.08325e-05
PDAP1	Q13442	0.000131112	0.000668526	-0.532712	-0.739142	-0.326282	2.2741e-05	0.000254238	-0.520991	-0.703567	-0.338415	5.94391e-06	4.47888e-05
TMEM63B	Q5T3F8	0.000131126	0.000668526	0.586084	0.382287	0.78988	5.35167e-06	7.96003e-05	0.567995	0.415901	0.720089	1.01933e-07	1.5996e-06
EIF3G	O75821	0.000132315	0.000673587	-0.0856008	-0.310167	0.138965	0.437607	0.532759	-0.389196	-0.602239	-0.176153	0.00101033	0.00318262
LAP3	P28838	0.000133172	0.000674554	-0.365932	-0.525078	-0.206786	9.29075e-05	0.000754544	-0.330638	-0.473057	-0.188219	8.29281e-05	0.000389694
SARNP	P82979	0.000133172	0.000674554	-0.724369	-0.962668	-0.48607	2.43865e-06	4.32261e-05	-0.759622	-0.969904	-0.549341	1.74487e-07	2.43641e-06
PRCC	Q92733	0.000133688	0.000674554	-0.81975	-1.11321	-0.526293	7.98355e-06	0.000111023	-0.869581	-1.1291	-0.610065	5.68279e-07	6.52377e-06
SCRIB	Q14160	0.000133688	0.000674554	-0.207557	-0.323504	-0.0916094	0.00121589	0.00543732	-0.15029	-0.257845	-0.0427342	0.00835084	0.0186842
TCEA1	P23193	0.000133688	0.000674554	-0.459436	-0.645321	-0.273552	3.91261e-05	0.000381341	-0.469311	-0.637495	-0.301127	8.07839e-06	5.75753e-05
ERO1L; ERO1A	Q96HE7	0.000133688	0.000674554	0.377783	0.186649	0.568917	0.000475231	0.00258447	0.532694	0.374111	0.691277	5.47016e-07	6.36511e-06
ZC3H15	Q8WU90	0.000135506	0.00067907	-0.010054	-0.1408	0.120692	0.874732	0.902431	-0.227131	-0.342685	-0.111576	0.000501844	0.00172025
CLASP2	O75122	0.000135774	0.00067907	-0.199734	-0.322918	-0.0765493	0.00281543	0.0104013	-0.227488	-0.342012	-0.112964	0.00045172	0.00157366
SUPT6H	Q7KZ85	0.000135774	0.00067907	0.358026	0.0484286	0.667624	0.0253957	0.0567463	0.527048	0.250648	0.803447	0.000675209	0.00222747
SNAP91	O60641	0.000135774	0.00067907	0.609257	0.379196	0.839318	1.62725e-05	0.000195178	-0.106354	-0.337354	0.124647	0.350006	0.423998
PRDX2	P32119	0.000135774	0.00067907	-0.555232	-0.801435	-0.309029	0.000116093	0.000899595	-0.516086	-0.730483	-0.301689	5.39335e-05	0.000273343
CCBL1; KYAT1	Q16773	0.000135774	0.00067907	-0.69603	-0.965578	-0.426483	2.2559e-05	0.000253031	-0.351902	-0.579582	-0.124222	0.00408381	0.0103181
AHCY	P23526	0.00013736	0.000685999	-0.422106	-0.631717	-0.212494	0.000393689	0.00224095	-0.575843	-0.783242	-0.368443	8.6485e-06	6.08325e-05
GRSF1	Q12849	0.000137932	0.000687849	0.46433	0.188879	0.739781	0.00204767	0.00810773	0.563814	0.297238	0.830391	0.000235524	0.000921885
COA4	Q9NYJ1	0.00013869	0.000689983	0.0436603	-0.286668	0.373988	0.786529	0.837447	-0.600465	-0.910294	-0.290636	0.000576725	0.0019467
ATAD3A	Q9NVI7	0.000138965	0.000689983	0.695508	0.436799	0.954218	1.33527e-05	0.000166729	0.605791	0.349356	0.862226	6.75412e-05	0.000330084
LRSAM1	Q6UWE0	0.000138965	0.000689983	0.368103	0.209961	0.526245	8.05525e-05	0.000672122	0.294432	0.146012	0.442852	0.000457699	0.00158963
DNAJC30	Q96LL9	0.000139684	0.000691546	0.792188	0.440877	1.1435	0.000116229	0.000899595	0.870973	0.528134	1.21381	2.76993e-05	0.000156886
WLS	Q5T9L3	0.000139684	0.000691546	1.05764	0.675449	1.43984	9.06947e-06	0.000121673	1.15754	0.828369	1.48671	2.67753e-07	3.49612e-06
CLCN7	P51798	0.000140855	0.000696337	0.506682	0.229149	0.784215	0.00101707	0.00474677	0.659046	0.402581	0.915511	2.39493e-05	0.000139338
HMGCL	P35914	0.000143335	0.000705541	-0.381072	-0.541538	-0.220606	6.35614e-05	0.000556623	-0.419554	-0.547443	-0.291665	7.85137e-07	8.52683e-06
PFDN5	Q99471	0.000143335	0.000705541	-0.566172	-0.786025	-0.346319	2.33552e-05	0.00025941	-0.624008	-0.811693	-0.436323	6.40406e-07	7.23046e-06
TM9SF3	Q9HD45	0.000143335	0.000705541	0.961614	0.581978	1.34125	2.88103e-05	0.000297765	1.0647	0.715378	1.41403	2.33853e-06	2.06734e-05
CSRP1	P21291	0.000144352	0.000709522	-0.158268	-0.397917	0.0813805	0.184591	0.268718	0.612471	0.387746	0.837196	1.1104e-05	7.35463e-05
LRRC10	Q5BKY1	0.000144636	0.000709899	0.650352	0.417671	0.883034	7.92121e-06	0.000110606	0.757116	0.563038	0.951194	4.96311e-08	8.98489e-07
	Q4V328	0.000146325	0.000717162	-0.553009	-0.828634	-0.277384	0.000408653	0.00229861	-0.345934	-0.591325	-0.100543	0.00787173	0.0177516
NUP62	P37198	0.000147126	0.000720054	-0.38719	-0.612209	-0.162171	0.00172033	0.00704809	-0.452896	-0.675992	-0.2298	0.000362142	0.00130684
XXYLT1	Q8NBI6	0.000147983	0.000723214	0.503136	0.156839	0.849433	0.00640296	0.0195433	0.60729	0.27997	0.93461	0.000875352	0.00279345
XRCC5	P13010	0.000148417	0.000723269	0.314628	0.0987848	0.530471	0.00625779	0.0191655	0.25791	0.047807	0.468013	0.0184286	0.0361492
SEC24D	O94855	0.000148417	0.000723269	0.671943	0.38008	0.963806	9.15562e-05	0.000747527	0.806233	0.55857	1.0539	8.82544e-07	9.52423e-06
TBCA	O75347	0.000148993	0.00072467	-0.446152	-0.684497	-0.207808	0.000806019	0.00399044	-0.544373	-0.759302	-0.329444	2.87769e-05	0.000162184
JPH1	Q9HDC5	0.000149764	0.00072467	0.453679	0.221923	0.685435	0.000523047	0.00279149	0.633768	0.403595	0.86394	9.67938e-06	6.6359e-05
FDX1	P10109	0.000149764	0.00072467	-0.624864	-0.871275	-0.378453	2.84014e-05	0.000296932	-0.599238	-0.821161	-0.377314	1.2568e-05	8.14299e-05
MDH1	P40925	0.000149764	0.00072467	-0.540955	-0.755196	-0.326714	2.9982e-05	0.000307091	-0.541342	-0.715432	-0.367252	1.74622e-06	1.63392e-05
NAPA	P54920	0.000149764	0.00072467	-0.266411	-0.449523	-0.0832981	0.00634172	0.0193879	-0.367435	-0.541739	-0.19313	0.000244037	0.000947619
EEFSEC	P57772	0.000150151	0.000725516	0.745041	0.368466	1.12162	0.000470617	0.00256775	0.865899	0.533858	1.19794	1.98281e-05	0.000118587
AKT1S1	Q96B36	0.000150581	0.000726567	-0.497466	-0.736323	-0.258608	0.000277739	0.00170583	-0.546224	-0.7706	-0.321847	4.70448e-05	0.000244219
ETFDH	Q16134	0.000152101	0.00073167	0.316796	-0.0198234	0.653416	0.0638103	0.1173	0.601499	0.30213	0.900869	0.000402412	0.00143801
SLMAP	Q14BN4	0.000152101	0.00073167	-0.35352	-0.63745	-0.0695897	0.0170102	0.0413	-0.554419	-0.822689	-0.286148	0.000300897	0.00112253
CCT6A	P40227	0.000152494	0.00073167	-0.321763	-0.443946	-0.199579	1.75061e-05	0.000205802	-0.341387	-0.459931	-0.222842	5.2341e-06	4.0511e-05
PTBP1	P26599	0.000152494	0.00073167	-0.0854807	-0.208531	0.0375701	0.16373	0.244701	0.176005	0.0512931	0.300718	0.00781322	0.0176313
PHPT1	Q9NRX4	0.000152934	0.000732756	-0.386227	-0.606001	-0.166454	0.00143227	0.00617357	-0.544118	-0.742262	-0.345973	1.00358e-05	6.82552e-05
RAD23A	P54725	0.000153428	0.000733531	-0.578405	-0.904513	-0.252298	0.00132022	0.00579036	-0.624015	-0.934793	-0.313238	0.000405072	0.00144452
SCRN2	Q96FV2	0.000153525	0.000733531	-0.155977	-0.365769	0.0538146	0.137339	0.213853	-0.409902	-0.609614	-0.210191	0.000323283	0.00119304
SF1	Q15637	0.000154571	0.000737501	-0.501367	-0.723123	-0.279611	0.000112793	0.000882352	-0.543481	-0.751675	-0.335287	1.95697e-05	0.000117659
PQBP1	O60828	0.000156077	0.000742327	-0.545315	-0.787364	-0.303265	0.000117434	0.000904825	-0.507227	-0.731581	-0.282873	0.000112661	0.00050172
SEC31A	O94979	0.000156077	0.000742327	0.188622	0.0763416	0.300902	0.00210741	0.00830178	0.155705	0.0501051	0.261306	0.00576901	0.0136679
RPS26; LOC101929876; RPS26P25	P62854	0.000156885	0.000742327	0.743488	0.425012	1.06196	7.78264e-05	0.000655774	0.741205	0.435868	1.04654	4.87011e-05	0.000251671
TCEAL3	Q969E4	0.000156885	0.000742327	-0.619841	-0.930478	-0.309204	0.000432018	0.00238973	-0.642629	-0.944317	-0.340942	0.000218193	0.000863932
ATP6V0D1	P61421	0.000156885	0.000742327	0.562548	0.247104	0.877992	0.00125768	0.00558043	0.707901	0.437513	0.978288	1.88431e-05	0.000114295
ZC3H11A	O75152	0.000156885	0.000742327	0.0465145	-0.205876	0.298905	0.705938	0.768134	0.582105	0.395349	0.768861	1.68648e-06	1.58938e-05
SEC11A	P67812	0.000157896	0.000745774	0.890141	0.489646	1.29064	0.000136856	0.00100685	0.948716	0.597161	1.30027	1.26653e-05	8.17512e-05
ZMYM2	Q9UBW7	0.000158049	0.000745774	0.407482	0.252121	0.562843	1.84511e-05	0.000213247	0.19306	0.062224	0.323897	0.00573824	0.0136229
PFDN2	Q9UHV9	0.000159744	0.000750317	-0.611085	-0.811639	-0.410531	2.3562e-06	4.22019e-05	-0.649363	-0.826392	-0.472334	1.36384e-07	2.01978e-06
FN3KRP	Q9HA64	0.000159744	0.000750317	-0.365719	-0.559771	-0.171667	0.000755796	0.00378562	-0.389819	-0.560988	-0.218649	0.000103632	0.000467977
KANK2	Q63ZY3	0.000160571	0.000750317	-0.241093	-0.359813	-0.122374	0.000361189	0.00209081	-0.202769	-0.30723	-0.0983076	0.000567944	0.0019199
PTRHD1	Q6GMV3	0.000160571	0.000750317	-0.109228	-0.375722	0.157266	0.404416	0.500183	-0.495307	-0.74638	-0.244234	0.000483924	0.00166788
ARID1B	Q8NFD5	0.000160986	0.000750317	0.0140742	-0.17821	0.206359	0.880715	0.906415	-0.475852	-0.65655	-0.295153	1.74696e-05	0.000107488
NUDT19	A8MXV4	0.000160986	0.000750317	-0.277753	-0.44201	-0.113496	0.00199488	0.00798062	-0.408399	-0.539755	-0.277044	1.74981e-06	1.63392e-05
HSP90B1	P14625	0.000160986	0.000750317	0.302417	0.154803	0.45003	0.000329874	0.00196261	0.422949	0.284296	0.561602	2.31049e-06	2.06164e-05
AP1S2	P56377	0.000160986	0.000750317	-0.152925	-0.332693	0.0268426	0.0915687	0.155539	-0.422526	-0.529592	-0.31546	4.09213e-08	7.69186e-07
STIP1	P31948	0.000160986	0.000750317	-0.568283	-0.782916	-0.353649	1.63171e-05	0.000195178	-0.592933	-0.77619	-0.409676	9.67719e-07	1.02494e-05
HMGB3	O15347	0.000162237	0.00075512	-0.583032	-0.80377	-0.362293	1.68415e-05	0.000200529	-0.501759	-0.707519	-0.295999	4.60754e-05	0.000241015
LMF2	Q9BU23	0.000164769	0.00076571	0.610975	0.240314	0.981636	0.00246469	0.00936049	0.753228	0.395624	1.11083	0.000246134	0.000954676
COA3	Q9Y2R0	0.000165408	0.00076571	-0.335779	-0.484676	-0.186882	0.000116137	0.000899595	-0.318459	-0.443018	-0.1939	2.55527e-05	0.00014618
CPD	O75976	0.000165408	0.00076571	0.45288	0.275839	0.629921	2.54343e-05	0.000278881	0.551114	0.386359	0.715868	5.83395e-07	6.6749e-06
TMEM65	Q6PI78	0.000165408	0.00076571	0.565691	0.307789	0.823592	0.00015859	0.00112793	0.673703	0.445313	0.902092	3.73595e-06	3.05028e-05
FAM213B	Q8TBF2	0.000167989	0.00077556	-0.331652	-0.490079	-0.173225	0.000263066	0.00163627	-0.482034	-0.643175	-0.320894	3.06093e-06	2.61786e-05
TXNRD1	Q16881	0.000167989	0.00077556	-0.263709	-0.464284	-0.063133	0.0123254	0.0325348	-0.424244	-0.582917	-0.265572	1.43182e-05	9.08769e-05
CLIC4	Q9Y696	0.000169623	0.000778317	-0.469111	-0.676405	-0.261818	0.000111585	0.000875533	-0.532908	-0.70957	-0.356246	2.71469e-06	2.37618e-05
CACYBP	Q9HB71	0.000169951	0.000778317	-0.246168	-0.376311	-0.116025	0.000730044	0.00368935	-0.285319	-0.404989	-0.165649	6.05164e-05	0.000300911
GTPBP4	Q9BZE4	0.000169951	0.000778317	0.462517	0.260839	0.664194	9.57606e-05	0.000770816	0.559794	0.371738	0.74785	3.28324e-06	2.7348e-05
HYOU1	Q9Y4L1	0.000169951	0.000778317	0.448254	0.277922	0.618587	1.76626e-05	0.00020693	0.410139	0.248176	0.572102	2.88484e-05	0.00016232
PDIA4	P13667	0.000169951	0.000778317	0.320701	0.174055	0.467346	0.000163912	0.00115142	0.403594	0.269082	0.538106	2.93148e-06	2.52609e-05
SUPT16H	Q9Y5B9	0.000169951	0.000778317	0.474707	0.325666	0.623748	1.22896e-06	2.43022e-05	0.394681	0.226324	0.563038	7.39603e-05	0.000353872
CORO1B	Q9BR76	0.00017061	0.000780291	0.281158	0.0645329	0.497782	0.0133319	0.0343695	0.544464	0.317277	0.771652	5.6883e-05	0.000285546
BLOC1S3	Q6QNY0	0.000174169	0.000795504	0.189954	-0.0277807	0.40769	0.0840863	0.145282	0.598261	0.391989	0.804532	4.73985e-06	3.73618e-05
COPE	O14579	0.000175296	0.000799404	0.32374	0.117033	0.530446	0.00369404	0.0127908	0.494001	0.305847	0.682156	1.81644e-05	0.000110767
CDC37	Q16543	0.000175976	0.000799404	-0.256441	-0.492994	-0.0198885	0.0349159	0.0726023	-0.46523	-0.692996	-0.237464	0.000339889	0.00123698
CTPS2	Q9NRF8	0.000176035	0.000799404	-0.231344	-0.365303	-0.0973846	0.00166733	0.00687223	-0.23024	-0.359073	-0.101407	0.0012333	0.00377043
NDUFV3	P56181	0.000176149	0.000799404	-0.228029	-0.540537	0.0844794	0.144426	0.221801	-0.594712	-0.873043	-0.31638	0.000211037	0.000839485
FAM54B; MTFR1L	Q9H019	0.000176492	0.000799404	-0.424124	-0.631839	-0.216408	0.00034151	0.00201336	-0.399343	-0.590062	-0.208623	0.000262145	0.00100201
ACTN2	P35609	0.000176659	0.000799404	0.579375	0.241995	0.916755	0.00174993	0.00712679	0.745854	0.442766	1.04894	4.12117e-05	0.000219603
DUSP3	P51452	0.000176659	0.000799404	-0.311726	-0.457902	-0.16555	0.000215806	0.00142799	-0.102899	-0.233026	0.0272278	0.115228	0.16705
OAT	P04181	0.000177862	0.000803787	-0.505171	-0.676096	-0.334246	3.64603e-06	6.0549e-05	-0.311029	-0.487236	-0.134822	0.00137694	0.00413928
KIAA0319L	Q8IZA0	0.000179129	0.000808445	0.505751	0.320535	0.690966	1.08524e-05	0.000142793	0.26396	0.103842	0.424078	0.00246111	0.00673019
BCL2L13	Q9BXK5	0.000181339	0.00081734	-0.239318	-0.505786	0.0271499	0.0759243	0.134231	-0.549255	-0.789327	-0.309183	9.82862e-05	0.000447719
EIF4H	Q15056	0.000182101	0.000819695	-0.510598	-0.766272	-0.254924	0.000428366	0.00238283	-0.506061	-0.735273	-0.276849	0.000147256	0.000620397
ANXA4	P09525	0.000183158	0.00082121	0.325519	0.0543682	0.596671	0.0208364	0.048623	0.551529	0.378514	0.724544	1.20929e-06	1.20261e-05
POFUT2	Q9Y2G5	0.000183158	0.00082121	0.694445	0.301265	1.08763	0.00137032	0.00595661	0.836137	0.498423	1.17385	3.82287e-05	0.000207918
RAI14	Q9P0K7	0.000183158	0.00082121	0.418942	0.269862	0.568022	7.35807e-06	0.000104448	0.442962	0.294147	0.591777	3.2856e-06	2.7348e-05
HMGB1	P09429	0.000184582	0.00082651	-0.514253	-0.719941	-0.308565	3.39302e-05	0.000340397	-0.559989	-0.739486	-0.380493	1.664e-06	1.57252e-05
BAZ1B	Q9UIG0	0.000185961	0.000829428	0.425826	0.231131	0.620521	0.000163718	0.00115142	0.503887	0.338562	0.669212	2.33868e-06	2.06734e-05
SRRM2	Q9UQ35	0.000185961	0.000829428	-0.310852	-0.519438	-0.102266	0.00534632	0.0168881	-0.437549	-0.636879	-0.23822	0.000157041	0.000659187
HOMER1	Q86YM7	0.000185961	0.000829428	-0.222638	-0.435994	-0.00928211	0.0415854	0.0838831	-0.374686	-0.559828	-0.189544	0.000373826	0.00134759
PEX14	O75381	0.000186321	0.000829953	-0.29715	-0.52531	-0.0689908	0.0130572	0.0338655	-0.471124	-0.689569	-0.25268	0.000190697	0.000767499
H6PD	O95479	0.00018722	0.000830713	0.460565	0.242903	0.678227	0.000234682	0.00152923	0.486074	0.273287	0.69886	0.000100064	0.000454607
DVL2	O14641	0.00018722	0.000830713	-0.462243	-0.687321	-0.237166	0.000321622	0.00192355	-0.508078	-0.703032	-0.313125	1.99906e-05	0.000119351
NUTF2	P61970	0.00018722	0.000830713	-0.505642	-0.759323	-0.251961	0.000436778	0.00240566	-0.514416	-0.748409	-0.280422	0.000154433	0.000649036
A2M	P01023	0.000189407	0.000832855	0.632184	0.393448	0.870919	1.62878e-05	0.000195178	0.78792	0.588862	0.986977	3.89161e-08	7.52158e-07
XRN2	Q9H0D6	0.000189407	0.000832855	-0.121574	-0.238218	-0.00493061	0.0418054	0.0842759	-0.212828	-0.314268	-0.111389	0.000256611	0.000985199
GSR	P00390	0.000189407	0.000832855	-0.429884	-0.68329	-0.176478	0.00194144	0.00783216	-0.485978	-0.720533	-0.251424	0.000292956	0.0010965
PDZD11	Q5EBL8	0.000189407	0.000832855	-0.209541	-0.373435	-0.0456458	0.0145858	0.0367438	-0.399775	-0.548799	-0.250751	1.37036e-05	8.7463e-05
PTMA	P06454	0.000189407	0.000832855	-0.47444	-0.775692	-0.173188	0.0035396	0.0123184	-0.620137	-0.905622	-0.334651	0.000176321	0.000724991
C9	P02748	0.000189407	0.000832855	0.238214	-0.0351495	0.511577	0.0844161	0.145779	0.666034	0.422776	0.909292	1.04414e-05	6.97632e-05
TBCC	Q15814	0.000189407	0.000832855	0.379802	0.209057	0.550547	0.000135627	0.000999957	-0.0921223	-0.247658	0.0634131	0.232271	0.301556
CWF19L1	Q69YN2	0.000190331	0.000835845	-0.120903	-0.303736	0.0619307	0.184046	0.268039	0.214638	0.0484687	0.380807	0.0137203	0.0282245
EIF4A1	P60842	0.000190879	0.000836104	0.234175	0.0790047	0.389346	0.00487895	0.015761	0.295373	0.151239	0.439507	0.000328518	0.00120845
TSNAX	Q99598	0.000190879	0.000836104	-0.389213	-0.604285	-0.174141	0.00110205	0.00504291	-0.497796	-0.689555	-0.306037	2.10282e-05	0.000124891
CSTF2	P33240	0.000191125	0.000836113	-0.45011	-0.644333	-0.255887	8.47925e-05	0.000705779	-0.335333	-0.516194	-0.154471	0.000880917	0.00280859
GFPT1	Q06210	0.000192009	0.000838308	0.907148	0.55167	1.26263	2.62224e-05	0.000282456	0.894257	0.565212	1.2233	1.15308e-05	7.57136e-05
RAD23B	P54727	0.000192362	0.000838308	-0.416048	-0.686958	-0.145138	0.00428666	0.014363	-0.509853	-0.76097	-0.258737	0.000361602	0.00130627
ERP44	Q9BS26	0.000192362	0.000838308	0.350619	0.206767	0.494471	4.64408e-05	0.000440094	0.342863	0.202848	0.482877	4.37812e-05	0.000231135
HNRNPH2	P55795	0.000193109	0.000839438	0.458885	0.278611	0.639159	2.70728e-05	0.000289425	0.466404	0.327278	0.605531	5.64106e-07	6.52298e-06
SSB	P05455	0.000193358	0.000839438	0.00265034	-0.115605	0.120905	0.963342	0.971865	-0.227327	-0.333007	-0.121647	0.000196216	0.000788782
WBP11	Q9Y2W2	0.000193358	0.000839438	-0.423501	-0.633046	-0.213955	0.000379426	0.00218128	-0.459808	-0.647323	-0.272292	4.30551e-05	0.000227653
ALDH3A2	P51648	0.000193676	0.000839756	0.301169	0.0233297	0.579009	0.0349323	0.0726023	0.449574	0.18527	0.713879	0.00189692	0.00540781
PFN2	P35080	0.000194679	0.000843034	-0.326343	-0.590708	-0.0619771	0.0178598	0.0431485	-0.542208	-0.79647	-0.287946	0.000215598	0.000854647
ARCN1	P48444	0.000198228	0.000857319	0.214512	0.0759109	0.353113	0.00404375	0.0137923	0.237151	0.112822	0.361481	0.000673145	0.00222281
PGAM5	Q96HS1	0.000199182	0.000859272	0.576707	0.326375	0.827039	9.08597e-05	0.000746696	0.528918	0.285959	0.771878	0.000172123	0.000709435
PSMG1	O95456	0.000199182	0.000859272	0.526214	0.291641	0.760787	0.000123278	0.00093927	0.19958	-0.0288174	0.427977	0.0836198	0.128857
EMC7	Q9NPA0	0.000202169	0.000870485	0.499599	0.254118	0.74508	0.000353231	0.00205511	0.583144	0.355167	0.811122	2.53983e-05	0.00014554
SARS	P49591	0.00020229	0.000870485	-0.245709	-0.392366	-0.0990527	0.00215521	0.00842627	-0.329902	-0.47477	-0.185035	0.000103691	0.000467977
G6PD	P11413	0.000203281	0.000873647	0.541092	0.210861	0.871323	0.00258732	0.00965232	0.595606	0.272538	0.918674	0.000928685	0.00294442
ITGB5	P18084	0.000206244	0.00088416	0.666874	0.438012	0.895736	4.45395e-06	6.95752e-05	0.694895	0.494741	0.89505	3.2754e-07	4.13474e-06
FLYWCH2	Q96CP2	0.000206244	0.00088416	-0.468772	-0.728632	-0.208911	0.00113432	0.00516025	-0.54545	-0.787216	-0.303684	0.000115379	0.000509964
ALDOA	P04075	0.000207311	0.000885407	-0.536757	-0.753377	-0.320138	3.79201e-05	0.000372772	-0.476719	-0.676626	-0.276813	6.03645e-05	0.000300592
AGPAT4	Q9NRZ5	0.000207311	0.000885407	0.92177	0.473411	1.37013	0.000318109	0.00190921	0.845915	0.42038	1.27145	0.000448277	0.00156485
RAD21	O60216	0.000207311	0.000885407	-0.321131	-0.481614	-0.160648	0.000419874	0.00234704	-0.1188	-0.223369	-0.0142296	0.0277957	0.0504988
S100A6	P06703	0.000209338	0.000892948	0.373816	0.146362	0.601269	0.00252469	0.00954722	0.715648	0.477695	0.953602	2.83415e-06	2.46708e-05
DHX29	Q7Z478	0.000209733	0.000893518	0.439453	0.0966544	0.782252	0.014355	0.0362423	0.673194	0.348294	0.998094	0.000292839	0.0010965
NDUFS4	O43181	0.000210897	0.000897067	0.00662039	-0.231086	0.244326	0.954455	0.964036	-0.335678	-0.556336	-0.11502	0.00459841	0.0113747
RPS15	P62841	0.00021109	0.000897067	0.789363	0.413273	1.16545	0.000255899	0.00161161	1.03635	0.68368	1.38902	3.9428e-06	3.18995e-05
EXOSC8	Q96B26	0.000212731	0.000902917	-0.112834	-0.319158	0.0934897	0.268891	0.362727	-0.41279	-0.587023	-0.238558	6.52611e-05	0.000320313
HEBP2	Q9Y5Z4	0.000215089	0.000908953	-0.460171	-0.704029	-0.216313	0.000746714	0.00374561	-0.434268	-0.645697	-0.222839	0.000320847	0.0011879
NDUFA4	O00483	0.000215215	0.000908953	0.562508	0.371495	0.753522	3.8373e-06	6.34173e-05	0.503768	0.318914	0.688622	1.11147e-05	7.35463e-05
PLBD2	Q8NHP8	0.000215215	0.000908953	0.645079	0.406432	0.883725	1.24223e-05	0.000158594	0.684022	0.470135	0.89791	1.15251e-06	1.15877e-05
PRDX5	P30044	0.000215215	0.000908953	-0.350996	-0.557209	-0.144783	0.00188729	0.00764075	-0.404981	-0.586671	-0.223292	0.000132326	0.000570134
ATP1A2	P50993	0.00021605	0.000911353	0.38766	0.141431	0.633889	0.00354838	0.0123364	-0.151472	-0.38648	0.0835354	0.194957	0.260832
PGM5	Q15124	0.000218389	0.000920083	-0.369019	-0.638265	-0.0997726	0.00948295	0.0267887	-0.508634	-0.751052	-0.266215	0.00025651	0.000985199
RPL37A	P61513	0.000219421	0.000923298	0.801787	0.464764	1.13881	6.22198e-05	0.000550143	0.764267	0.446553	1.08198	5.43762e-05	0.00027477
PARK7	Q99497	0.000222845	0.000933177	-0.369122	-0.61266	-0.125584	0.00472692	0.0154023	-0.461603	-0.683656	-0.239549	0.000282946	0.00106358
GPR107	Q5VW38	0.000222845	0.000933177	0.617991	0.33289	0.903091	0.000180703	0.0012339	0.625029	0.382038	0.868019	2.36532e-05	0.000138557
BVES	Q8NE79	0.000222845	0.000933177	0.570632	0.332573	0.808691	5.68471e-05	0.000517218	0.531301	0.327628	0.734973	1.97496e-05	0.000118325
TUBGCP2	Q9BSJ2	0.000223133	0.000933177	0.329854	0.137892	0.521817	0.00174081	0.00709809	0.438521	0.298834	0.578207	1.51776e-06	1.4585e-05
ELMOD2	Q8IZ81	0.000223133	0.000933177	0.608138	0.261582	0.954693	0.00145091	0.00623561	0.739219	0.419418	1.05902	8.72513e-05	0.000407213
DNAJC3	Q13217	0.000228082	0.000950825	0.594817	0.326931	0.862702	0.000138375	0.00101508	0.604261	0.353781	0.854741	5.25279e-05	0.000268161
GOSR2	O14653	0.000228082	0.000950825	0.29776	0.153478	0.442041	0.000305693	0.00184766	0.0153967	-0.0999811	0.130774	0.784536	0.824292
ALDH7A1	P49419	0.000229056	0.000950825	-0.273252	-0.448846	-0.0976574	0.00387993	0.0133132	-0.394056	-0.567997	-0.220116	0.000110053	0.000492792
QTRT1	Q9BXR0	0.000229204	0.000950825	-0.340294	-0.517103	-0.163485	0.000617714	0.00320182	-0.400036	-0.564799	-0.235274	4.85893e-05	0.000251474
RBM33	Q96EV2	0.000229426	0.000950825	-0.492137	-0.72556	-0.258714	0.000243905	0.00156371	-0.22108	-0.431661	-0.0104983	0.0404701	0.0693976
VPS35	Q96QK1	0.000229723	0.000950825	0.361145	-0.0046971	0.726987	0.0527599	0.100665	0.446075	0.122965	0.769184	0.00904232	0.0199573
TCEB2; ELOB	Q15370	0.000229854	0.000950825	-0.208221	-0.426858	0.0104151	0.0609357	0.112865	-0.453075	-0.660544	-0.245606	0.00016627	0.000690305
LPP	Q93052	0.000229854	0.000950825	-0.501757	-0.742216	-0.261298	0.000272209	0.00168381	-0.406688	-0.609932	-0.203444	0.000419534	0.00148267
SRM	P19623	0.000229854	0.000950825	0.481257	0.183976	0.778538	0.00285115	0.0104975	0.497003	0.21399	0.780016	0.00144052	0.00429644
UBE2K	P61086	0.000230251	0.000951313	-0.264971	-0.408083	-0.121859	0.000893175	0.00431575	-0.306669	-0.427906	-0.185432	2.92545e-05	0.000164335
KLHL13	Q9P2N7	0.000230614	0.000951664	0.163637	-0.293202	0.620476	0.465378	0.559402	0.706125	0.309221	1.10303	0.00128402	0.00389419
ADCK4; COQ8B	Q96D53	0.000232839	0.000958537	0.544981	0.332205	0.757757	2.50281e-05	0.00027531	0.366593	0.205894	0.527292	0.000101634	0.000459909
ERLIN2	O94905	0.000232839	0.000958537	0.652144	0.323245	0.981042	0.000460393	0.0025281	0.734268	0.424916	1.04362	6.38409e-05	0.000315607
EIF2S1	P05198	0.000233441	0.000959858	-0.122763	-0.242704	-0.00282069	0.0452784	0.0895879	-0.221462	-0.340258	-0.102666	0.000837086	0.00268637
MANBA	O00462	0.000234138	0.000961566	0.44411	0.217794	0.670426	0.000510588	0.00275074	0.591339	0.384418	0.798261	5.82314e-06	4.39756e-05
SNRPA	P09012	0.000234818	0.000963206	-0.330106	-0.606733	-0.0534781	0.0215237	0.0498865	-0.537115	-0.79704	-0.277191	0.000301223	0.00112253
ZNF512	Q96ME7	0.000236644	0.000969013	0.634947	0.337782	0.932113	0.000211328	0.0014038	0.696662	0.424908	0.968416	2.46933e-05	0.000142695
HDHD1; PUDP	Q08623	0.000237084	0.000969013	-0.339015	-0.501662	-0.176368	0.000275399	0.0016945	-0.388345	-0.549341	-0.22735	5.25975e-05	0.000268161
ANXA2	P07355	0.000237084	0.000969013	0.647558	0.263854	1.03126	0.00202802	0.0080579	0.715244	0.352406	1.07808	0.000487628	0.00167824
XPNPEP1	Q9NQW7	0.000240124	0.000980269	-0.257588	-0.405396	-0.10978	0.00154127	0.00650399	-0.273972	-0.414148	-0.133796	0.00053078	0.00180857
NUDT3	O95989	0.000240435	0.000980366	-0.225948	-0.36166	-0.0902349	0.00227056	0.00877694	-0.290002	-0.413218	-0.166785	7.05866e-05	0.000341069
ATP6V1G1	O75348	0.000243596	0.000988646	-0.158188	-0.326363	0.00998613	0.0639381	0.117472	0.214025	0.0523252	0.375725	0.0118249	0.0248025
UBXN1	Q04323	0.000243596	0.000988646	-0.406179	-0.629801	-0.182557	0.00106573	0.00492018	-0.482311	-0.690577	-0.274046	8.53601e-05	0.000399476
LTA4H	P09960	0.00024391	0.000988646	-0.285532	-0.446173	-0.124891	0.00129542	0.00571823	-0.366953	-0.515817	-0.21809	4.03583e-05	0.000216404
TXNDC12	O95881	0.00024391	0.000988646	0.269945	0.114315	0.425575	0.0016056	0.00669032	0.398339	0.258963	0.537714	5.81659e-06	4.39756e-05
NTPCR	Q9BSD7	0.00024391	0.000988646	0.265039	0.130926	0.399151	0.000475948	0.00258447	0.155172	0.0423604	0.267983	0.00926212	0.0203767
ACTN3	Q08043	0.000247397	0.00100159	-0.368099	-0.878293	0.142095	0.148766	0.226391	0.8375	0.454306	1.22069	0.000164795	0.00068501
RNF214	Q8ND24	0.000248357	0.0010031	-0.181424	-0.398778	0.03593	0.0974334	0.163304	-0.376124	-0.566395	-0.185852	0.0004742	0.00163862
RRBP1	Q9P2E9	0.000248357	0.0010031	0.652837	0.393365	0.912308	3.13499e-05	0.000319191	0.787449	0.542932	1.03197	1.03826e-06	1.0796e-05
SORBS2	O94875	0.000249642	0.0010071	-0.417508	-0.658413	-0.176603	0.00161726	0.00671437	-0.483204	-0.699786	-0.266622	0.000130953	0.000566628
DYSF	O75923	0.000251037	0.00101154	0.851387	0.42464	1.27813	0.000432725	0.00238973	1.02991	0.665862	1.39396	6.6948e-06	4.92536e-05
ALDH2	P05091	0.000251767	0.00101329	-0.444859	-0.62919	-0.260529	5.23699e-05	0.000485521	-0.413081	-0.577688	-0.248475	3.23189e-05	0.000180658
NID1	P14543	0.000252232	0.00101397	-0.374603	-0.571164	-0.178042	0.000679388	0.00347309	-0.466005	-0.622219	-0.309792	3.18429e-06	2.68312e-05
CLPTM1L	Q96KA5	0.000252989	0.00101582	0.595219	0.294944	0.895494	0.00046171	0.00253126	0.706429	0.436763	0.976094	1.86993e-05	0.000113624
FBL	P22087	0.000255178	0.00102101	0.457793	0.233272	0.682314	0.000346512	0.00202982	0.486303	0.306073	0.666532	1.26895e-05	8.17528e-05
LRBA	P50851	0.000255178	0.00102101	-0.301267	-0.444381	-0.158152	0.000247985	0.00158571	-0.162797	-0.293503	-0.0320903	0.0169755	0.0337046
HMOX2	P30519	0.000255178	0.00102101	0.214001	0.0910885	0.336914	0.00155392	0.00651465	0.192117	0.0693796	0.314855	0.00370916	0.00949691
METAP1	P53582	0.000255508	0.00102114	-0.171462	-0.338234	-0.00468867	0.0444038	0.0882659	-0.307933	-0.455363	-0.160503	0.000269138	0.00102416
UBQLN2	Q9UHD9	0.000255945	0.00102169	-0.472265	-0.699515	-0.245016	0.000284143	0.00173502	-0.367448	-0.579312	-0.155584	0.00160602	0.00470394
TRIM63	Q969Q1	0.000257934	0.00102813	-0.0999258	-0.254386	0.0545348	0.193358	0.27934	0.15665	0.0119156	0.301385	0.035181	0.0617518
NCBP2	P52298	0.000258159	0.00102813	0.447569	0.181052	0.714086	0.00211367	0.00830178	0.267054	0.0493049	0.484804	0.0185222	0.0362704
PDCD6	O75340	0.000259211	0.00103105	-0.22834	-0.346497	-0.110184	0.000593589	0.00309553	-0.0252826	-0.151074	0.100509	0.680818	0.73775
SNF8	Q96H20	0.000259495	0.00103105	0.118199	-0.124403	0.360801	0.32323	0.419329	0.502685	0.346098	0.659272	1.0886e-06	1.10922e-05
DNMT3A	Q9Y6K1	0.000260165	0.00103251	0.331854	0.175395	0.488313	0.000228751	0.00149915	0.312224	0.173526	0.450922	0.000118329	0.000520982
EMC8	O43402	0.000261453	0.00103642	0.383398	0.169714	0.597083	0.00119095	0.0053538	0.489267	0.296188	0.682345	2.86022e-05	0.000161732
APEH	P13798	0.000263204	0.00103975	-0.393305	-0.679171	-0.10744	0.00924913	0.0262858	-0.515609	-0.781725	-0.249493	0.000578236	0.00194891
ARPC1B	O15143	0.000263204	0.00103975	0.264181	0.047013	0.48135	0.0193816	0.0460129	0.520463	0.304821	0.736105	5.22295e-05	0.000267081
TNNI3K; FPGT-TNNI3K	Q59H18	0.000263204	0.00103975	0.641075	0.331567	0.950583	0.000294262	0.00178488	0.506413	0.249069	0.763757	0.000496099	0.00170397
MYEF2	Q9P2K5	0.000264566	0.00104272	0.0639682	-0.0707979	0.198734	0.335578	0.432559	0.304663	0.189652	0.419674	1.61749e-05	0.000100975
GPHN	Q9NQX3	0.000264566	0.00104272	-0.481181	-0.695129	-0.267233	0.000119738	0.000920503	-0.32528	-0.48297	-0.16759	0.000306839	0.00114097
MTUS2	Q5JR59	0.000270434	0.00106462	-0.485224	-0.858341	-0.112107	0.0131743	0.034066	-0.551825	-0.913639	-0.190011	0.00451182	0.0111926
APPL1	Q9UKG1	0.000271279	0.00106507	-0.0760042	-0.180691	0.0286823	0.146352	0.224007	0.0762644	-0.021873	0.174402	0.121281	0.174475
ADSSL1	Q8N142	0.000271482	0.00106507	-0.434967	-0.641183	-0.228751	0.000242766	0.00156371	0.10584	-0.0960692	0.307749	0.28872	0.361931
VAPA	Q9P0L0	0.000271482	0.00106507	-0.185111	-0.409242	0.0390206	0.100792	0.167955	-0.385807	-0.599051	-0.172563	0.00110381	0.0034391
C21orf33; LOC102724023	A0A0B4J2D5	0.000272302	0.00106706	-0.465405	-0.700998	-0.229811	0.000477833	0.0025906	-0.463244	-0.671249	-0.255238	0.000133605	0.000574923
FN3K	Q9H479	0.000272653	0.00106722	-0.251878	-0.424333	-0.0794242	0.00617157	0.0190378	-0.323975	-0.479925	-0.168025	0.000284901	0.00106869
SCRN3	Q0VDG4	0.000273713	0.00106983	-0.496522	-0.754013	-0.239031	0.000606368	0.00314777	-0.478961	-0.719173	-0.238749	0.000434823	0.00152411
LRRC59	Q96AG4	0.000273946	0.00106983	0.1524	0.0188109	0.285989	0.0272205	0.0598081	0.22756	0.107695	0.347424	0.000704302	0.0023123
ITPRIP	Q8IWB1	0.000275719	0.00107552	0.66124	0.381965	0.940516	6.58645e-05	0.000571884	0.716738	0.505325	0.928151	4.74406e-07	5.69279e-06
PM20D2	Q8IYS1	0.000276284	0.0010765	-0.317929	-0.464759	-0.171099	0.000182855	0.00124433	-0.212942	-0.356035	-0.0698489	0.00540042	0.0130013
ESD	P10768	0.000276909	0.00107771	-0.353128	-0.557107	-0.149149	0.00163252	0.00675496	-0.436226	-0.623431	-0.249022	7.93988e-05	0.000375689
ACOX2	Q99424	0.000281107	0.00109156	-0.164826	-0.27325	-0.0564023	0.0046237	0.015151	-0.0529228	-0.162969	0.0571238	0.329402	0.402501
NDUFAF3	Q9BU61	0.000281107	0.00109156	-0.207038	-0.336975	-0.0771009	0.00323256	0.0115314	0.0767871	-0.0464811	0.200055	0.209782	0.276557
KBTBD10; KLHL41	O60662	0.000282778	0.00109508	0.385563	0.190841	0.580285	0.000466813	0.00255107	0.193321	0.00272887	0.383913	0.0470752	0.0790207
CPNE5	Q9HCH3	0.000283292	0.00109508	0.68199	0.382224	0.981756	0.000105003	0.000831514	0.553823	0.284052	0.823593	0.000322512	0.00119277
OCRL	Q01968	0.000283292	0.00109508	-0.189261	-0.302589	-0.0759321	0.00221362	0.00860545	0.0659109	-0.0682666	0.200088	0.319368	0.392724
VPS11	Q9H270	0.000283292	0.00109508	0.625972	0.401618	0.850327	8.11388e-06	0.000111926	0.488189	0.257456	0.718922	0.00023457	0.00092126
DPH5	Q9H2P9	0.000284758	0.0010995	-0.286973	-0.462118	-0.111828	0.00258777	0.00965232	-0.422417	-0.583045	-0.26179	1.77835e-05	0.000109028
NT5C2	P49902	0.000285805	0.0011023	0.391096	0.157161	0.625031	0.00219397	0.00853875	0.220855	-0.000763731	0.442474	0.0507279	0.0842836
C4A; C4B	P0C0L4	0.000286451	0.00110307	0.709811	0.238999	1.18062	0.00491504	0.0158476	0.998146	0.541892	1.4544	0.000163038	0.000679357
UGGT1	Q9NYU2	0.000286971	0.00110307	0.470813	0.188714	0.752913	0.00222525	0.00863105	0.514213	0.241308	0.787119	0.000756816	0.00247048
OPLAH	O14841	0.000286971	0.00110307	-0.106203	-0.295015	0.0826092	0.255854	0.348855	-0.385197	-0.569485	-0.20091	0.000267068	0.00101742
SPTAN1	Q13813	0.000293941	0.00112732	-0.0540129	-0.185699	0.0776736	0.404088	0.499958	-0.180991	-0.303394	-0.0585883	0.00565391	0.0134413
YKT6	O15498	0.000293941	0.00112732	0.178397	0.0651832	0.291611	0.00352474	0.0123042	0.197734	0.0884781	0.306991	0.00110052	0.00343199
H1F0	P07305	0.000294853	0.00112956	0.745185	0.474446	1.01592	9.75375e-06	0.000130342	0.576128	0.344106	0.808151	3.6879e-05	0.000202185
ABLIM1	O14639	0.000297375	0.00113746	-0.403787	-0.628195	-0.179379	0.00116078	0.00523194	-0.373262	-0.578908	-0.167615	0.00107192	0.00335196
CALM3; CALM2; CALM1	P0DP25	0.000297913	0.00113746	-0.360835	-0.774282	0.0526115	0.083974	0.145162	-0.744947	-1.12788	-0.362017	0.00055575	0.00188426
IKBKB	O14920	0.000297913	0.00113746	0.557608	0.357514	0.757702	8.24851e-06	0.000113326	0.445494	0.239348	0.65164	0.000186557	0.000753498
DCTN3	O75935	0.000299068	0.00113932	0.16355	-0.000424593	0.327526	0.050546	0.0973088	0.319993	0.160719	0.479266	0.000402694	0.00143801
GSK3B	P49841	0.000299068	0.00113932	0.225341	-0.0579125	0.508594	0.113161	0.18382	0.381628	0.151392	0.611864	0.00235355	0.00649839
IER3IP1	Q9Y5U9	0.000303522	0.00115453	0.38572	0.224127	0.547312	5.97838e-05	0.000535393	0.294959	0.121244	0.468675	0.00192572	0.00548077
RBM26	Q5T8P6	0.000303735	0.00115453	-0.20799	-0.371434	-0.0445472	0.0149924	0.0375743	-0.298711	-0.440169	-0.157253	0.000239561	0.000931294
MTCH1	Q9NZJ7	0.000307283	0.00116672	0.392289	0.105936	0.678642	0.00951049	0.0268444	0.666906	0.389151	0.94466	5.56074e-05	0.000280166
TMED9	Q9BVK6	0.000309457	0.00117367	0.430522	0.167749	0.693296	0.00258917	0.00965232	0.560335	0.367154	0.753516	4.73505e-06	3.73618e-05
HIST1H1B	P16401	0.000313288	0.00118557	0.746107	0.49036	1.00185	4.37978e-06	6.8827e-05	0.308727	0.063285	0.55417	0.0160418	0.0322429
PDLIM4	P50479	0.000313288	0.00118557	-0.119371	-0.384443	0.145701	0.360424	0.457178	0.615496	0.365733	0.86526	4.05024e-05	0.000216837
PIP4K2A	P48426	0.000314852	0.00119018	-0.0721563	-0.386788	0.242476	0.638994	0.712284	-0.579256	-0.822539	-0.335972	6.1503e-05	0.00030493
FAF1	Q9UNN5	0.000315723	0.00119215	-0.212654	-0.3423	-0.0830077	0.00256518	0.00962223	-0.267978	-0.394049	-0.141906	0.000223236	0.000881859
IMPA1	P29218	0.000316948	0.00119414	-0.459706	-0.702846	-0.216567	0.00073305	0.00368935	-0.440163	-0.671083	-0.209242	0.000677645	0.00223336
PPP1CA	P62136	0.000316948	0.00119414	0.180266	0.0571639	0.303369	0.00605938	0.0187764	0.211155	0.0981084	0.324203	0.000821885	0.00264503
RPL22	P35268	0.000317607	0.00119531	0.291459	0.0657273	0.517191	0.0137548	0.0351443	0.477112	0.270487	0.683736	8.83226e-05	0.000411091
GPRIN3	Q6ZVF9	0.000322309	0.00121167	0.0669169	-0.185335	0.319169	0.587709	0.668401	-0.280728	-0.516688	-0.0447668	0.021874	0.0418986
GEMIN5	Q8TEQ6	0.00032392	0.00121639	0.382048	0.215613	0.548483	9.47399e-05	0.000764399	0.330381	0.168574	0.492188	0.000341189	0.00124039
S100A13	Q99584	0.000326438	0.0012245	-0.0259071	-0.283228	0.231414	0.836505	0.875668	-0.450664	-0.681045	-0.220282	0.000526289	0.00179684
ITGA3	P26006	0.000329882	0.00123471	0.574823	0.364016	0.78563	1.10582e-05	0.000144942	0.643794	0.448385	0.839203	7.3595e-07	8.09545e-06
DDX19A	Q9NUU7	0.000329882	0.00123471	0.482592	0.216316	0.748868	0.00108726	0.00499914	0.509659	0.279248	0.74007	0.000144218	0.000613645
EEF2	P13639	0.00033368	0.00124756	-0.185557	-0.327094	-0.0440195	0.0125428	0.0329562	-0.255903	-0.387252	-0.124555	0.000547702	0.00185882
TCP1	P17987	0.000334111	0.00124781	-0.181856	-0.315954	-0.0477574	0.0101512	0.028142	-0.254228	-0.382836	-0.125621	0.000474175	0.00163862
DDX1	Q92499	0.000335896	0.00125311	0.330834	-0.0388215	0.70049	0.0768807	0.135293	0.33975	0.0287691	0.650731	0.033657	0.0596892
SDHA	P31040	0.000336599	0.00125436	-0.272334	-0.411235	-0.133434	0.000514991	0.00276813	-0.250251	-0.387551	-0.112951	0.00103179	0.00323831
CARKD; NAXD	Q8IW45	0.00033774	0.00125725	-0.450133	-0.674513	-0.225753	0.000409193	0.00229861	-0.376319	-0.58172	-0.170917	0.000983894	0.00311082
APOA1	P02647	0.000338943	0.00126035	0.844529	0.566234	1.12282	2.49847e-06	4.40581e-05	0.477192	0.230514	0.723871	0.000587266	0.00197351
ADAR	P55265	0.000343789	0.00127698	0.111419	-0.0143641	0.237202	0.0797431	0.139326	0.239973	0.11776	0.362186	0.000506958	0.00173604
PDLIM3	Q53GG5	0.00034646	0.00128551	0.649231	0.386078	0.912384	4.0015e-05	0.000387794	0.585882	0.33394	0.837824	8.13221e-05	0.0003832
DDHD2	O94830	0.000349153	0.0012941	-0.114494	-0.253353	0.0243654	0.101325	0.168596	-0.292279	-0.432647	-0.151912	0.000278036	0.00104985
HDGF	P51858	0.000351867	0.00130274	-0.392519	-0.71403	-0.0710071	0.0190003	0.0453208	-0.586937	-0.891926	-0.281948	0.000617744	0.00206377
EIF2AK2	P19525	0.000352266	0.00130281	0.38355	0.19984	0.567261	0.000270649	0.00167734	0.375971	0.222725	0.529217	4.27801e-05	0.0002269
NUP35	Q8NFH5	0.000365582	0.00134978	-0.305959	-0.498204	-0.113714	0.00326239	0.0115975	-0.467681	-0.648432	-0.28693	2.19351e-05	0.000129603
LRRC57	Q8N9N7	0.000365754	0.00134978	0.119617	-0.0358789	0.275112	0.124881	0.198152	-0.183338	-0.306798	-0.0598777	0.00548308	0.0131448
SEC24C	P53992	0.000366227	0.00135007	0.446114	0.0379033	0.854326	0.0336081	0.0707094	0.445805	0.0887292	0.80288	0.0167456	0.0333645
DIP2B	Q9P265	0.000369377	0.00136021	-0.232404	-0.3718	-0.0930075	0.00224458	0.00869617	0.0235432	-0.110094	0.15718	0.718306	0.769116
ACADS	P16219	0.000370504	0.0013629	-0.350381	-0.517575	-0.183187	0.000260098	0.00162668	-0.135325	-0.298117	0.0274676	0.098733	0.147996
APRT	P07741	0.000371462	0.00136495	-0.285298	-0.448372	-0.122224	0.00148993	0.00634751	-0.354325	-0.510435	-0.198215	0.000107722	0.000485527
MAPRE3	Q9UPY8	0.000374967	0.0013709	0.138484	0.0261813	0.250786	0.0179665	0.0433758	0.136056	0.0348449	0.237267	0.0107318	0.0230034
SNRPA1	P09661	0.000374967	0.0013709	-0.286249	-0.442942	-0.129555	0.00101124	0.00472604	-0.280479	-0.430462	-0.130496	0.00081277	0.0026231
GPAA1	O43292	0.000375626	0.0013709	0.754462	0.335607	1.17332	0.00114973	0.00520378	0.794145	0.421857	1.16643	0.000214872	0.000852756
VWA5A	O00534	0.000375626	0.0013709	0.194964	0.0230759	0.366853	0.028023	0.0610729	0.383078	0.219472	0.546685	7.50299e-05	0.000357489
MT1X	P80297	0.000376233	0.0013709	0.098724	-0.248309	0.445757	0.561168	0.64573	0.670261	0.423934	0.916587	1.13461e-05	7.49326e-05
NOP10	Q9NPE3	0.000376286	0.0013709	0.0812284	-0.138648	0.301104	0.451678	0.54581	0.428994	0.230821	0.627166	0.000183109	0.000748406
LSM7	Q9UK45	0.000376286	0.0013709	-0.604446	-0.875668	-0.333224	0.000132769	0.000987397	-0.390694	-0.631653	-0.149735	0.00281422	0.00752732
SMARCE1	Q969G3	0.000376286	0.0013709	-0.146652	-0.289412	-0.00389208	0.0445646	0.0884825	-0.282734	-0.416575	-0.148892	0.000238607	0.000930757
SCAF4	O95104	0.000381366	0.00138793	0.178942	0.0438668	0.314017	0.0117628	0.0316107	0.287496	0.169908	0.405084	4.46273e-05	0.000235034
USP24	Q9UPU5	0.000383145	0.00139292	0.406487	0.165428	0.647547	0.00204214	0.00809522	0.584821	0.351561	0.818081	3.26991e-05	0.000182486
MSH6	P52701	0.00038364	0.00139324	0.393189	0.202158	0.584219	0.000314304	0.00189301	0.247147	0.0910184	0.403276	0.00340066	0.00878675
SRR	Q9GZT4	0.000386123	0.00140077	-0.356245	-0.532992	-0.179498	0.00039009	0.0022316	-0.31026	-0.454904	-0.165616	0.000202374	0.000809501
MAPRE1	Q15691	0.000387318	0.00140362	-0.311986	-0.50663	-0.117342	0.00308519	0.0111687	-0.329093	-0.506907	-0.151278	0.000895755	0.00284793
PRPF3	O43395	0.000388121	0.00140504	-0.252476	-0.375767	-0.129185	0.000331364	0.00196805	-0.167919	-0.291739	-0.0440988	0.0101485	0.0220012
NCLN	Q969V3	0.000389626	0.001409	0.659757	0.297858	1.02166	0.00103056	0.00478364	0.71196	0.386482	1.03744	0.00016326	0.000679456
NQO2	P16083	0.000392603	0.00141464	-0.672504	-1.0029	-0.342106	0.000352779	0.00205511	-0.588239	-0.902758	-0.27372	0.000811899	0.00262276
LAMC1	P11047	0.000392983	0.00141464	-0.371855	-0.522043	-0.221666	3.82938e-05	0.000374295	-0.0849213	-0.212074	0.0422316	0.179894	0.24431
NUP133	Q8WUM0	0.000393363	0.00141464	0.462586	0.211003	0.714168	0.000952525	0.00451954	0.477273	0.244477	0.710069	0.000327058	0.00120567
GPI	P06744	0.000393669	0.00141464	-0.497688	-0.705547	-0.289828	5.76156e-05	0.000521202	-0.50526	-0.696553	-0.313967	1.68015e-05	0.000104127
NID2	Q14112	0.000393669	0.00141464	-0.485535	-0.690052	-0.281018	6.37944e-05	0.000556623	-0.479803	-0.634455	-0.32515	1.80572e-06	1.66506e-05
QKI	Q96PU8	0.000393669	0.00141464	-0.281004	-0.450991	-0.111018	0.00240733	0.00921193	-0.389415	-0.54924	-0.22959	4.65521e-05	0.000242766
WTAP	Q15007	0.000395196	0.00141864	0.39826	-0.392911	1.18943	0.307797	0.402975	1.324	0.640033	2.00797	0.000583431	0.00196449
HIST1H2BL	Q99880	0.000396549	0.00142201	0.553694	0.300525	0.806862	0.000163789	0.00115142	0.198497	-0.0591063	0.456101	0.124287	0.178126
NHP2L1; SNU13	P55769	0.000398267	0.00142667	0.239645	0.0403193	0.438971	0.0206704	0.0483676	0.343753	0.162466	0.525039	0.000712485	0.00233692
CARS2	Q9HA77	0.000399812	0.00142921	-0.351583	-0.588927	-0.11424	0.00558298	0.0175385	-0.431624	-0.649515	-0.213734	0.000464354	0.00161111
NT5DC2	Q9H857	0.000399812	0.00142921	0.388404	0.209288	0.56752	0.000179953	0.00123181	0.0943789	-0.0703916	0.259149	0.247512	0.318682
ARID3A	Q99856	0.000401053	0.00143215	0.629307	0.421293	0.837321	2.61203e-06	4.513e-05	0.595867	0.393088	0.798646	3.94431e-06	3.18995e-05
FAU	P62861	0.000402739	0.00143667	0.226839	-0.0202451	0.473923	0.0700732	0.126102	0.680821	0.408633	0.953009	3.36717e-05	0.000186998
COX2	P00403	0.00040344	0.00143767	0.36651	0.168682	0.564338	0.000887895	0.00429631	0.452487	0.261608	0.643367	6.48194e-05	0.000318602
MTR	Q99707	0.000406525	0.00144584	0.267839	0.0823886	0.45329	0.00667442	0.0201885	0.418972	0.236129	0.601814	9.65382e-05	0.00044152
	Q15154	0.000406575	0.00144584	-0.0465944	-0.267579	0.17439	0.666133	0.736099	-0.326262	-0.542107	-0.110416	0.00482068	0.0118219
VCAN	P13611	0.000417204	0.00148209	0.523242	0.296701	0.749782	8.81837e-05	0.000730391	0.0809557	-0.126647	0.288559	0.4273	0.501193
DIAPH1	O60610	0.000420446	0.00149052	0.178616	0.0367253	0.320506	0.0159711	0.0394777	0.305134	0.168304	0.441963	0.000131624	0.000567827
SLC2A3	P11169	0.000420446	0.00149052	0.993188	0.59257	1.39381	3.76828e-05	0.000372483	0.479628	0.130311	0.828944	0.00937025	0.0205868
VAPB	O95292	0.000422661	0.00149436	-0.288405	-0.441512	-0.135297	0.000759499	0.00379861	-0.227314	-0.366884	-0.0877438	0.00271514	0.0072908
RNH1	P13489	0.000422982	0.00149436	-0.0982065	-0.329311	0.132898	0.38764	0.484337	-0.360596	-0.588352	-0.132839	0.00339596	0.00878327
MTHFD1L	Q6UB35	0.000423714	0.00149436	0.57722	0.247477	0.906963	0.00148236	0.00633104	0.729433	0.401018	1.05785	0.00013772	0.000589661
CRLF3	Q8IUI8	0.000423714	0.00149436	-0.495071	-0.709457	-0.280684	8.83899e-05	0.000730391	-0.171593	-0.35549	0.0123038	0.0659316	0.105103
SNRPD2	P62316	0.000423714	0.00149436	-0.242599	-0.502451	0.0172524	0.065793	0.120234	-0.479976	-0.726204	-0.233749	0.000544812	0.00185268
DUT	P33316	0.000431995	0.00152199	-0.34617	-0.498753	-0.193586	0.000108422	0.00085267	-0.28867	-0.449403	-0.127936	0.0011799	0.00363317
BPNT1	O95861	0.000435914	0.00153422	-0.305488	-0.469987	-0.140989	0.000868391	0.00422584	-0.279933	-0.42996	-0.129906	0.000830072	0.00266887
TRAFD1	O14545	0.000436712	0.00153545	-0.214334	-0.377894	-0.0507739	0.0125768	0.03302	-0.301858	-0.46428	-0.139436	0.000861625	0.00275736
IRGQ	Q8WZA9	0.000439255	0.00154281	0.218459	0.0539013	0.383016	0.0116099	0.031249	0.0359135	-0.127292	0.199119	0.652576	0.713931
ENG	P17813	0.000441006	0.00154578	0.164518	-0.130358	0.459393	0.259613	0.352435	0.676793	0.417643	0.935943	1.94604e-05	0.000117415
S100A4	P26447	0.000441006	0.00154578	0.450035	0.228839	0.671232	0.000354362	0.00205819	-0.178585	-0.380069	0.0228985	0.079572	0.12347
FAM21C; WASHC2C	Q9Y4E1	0.000446157	0.00155904	-0.272591	-0.522221	-0.0229616	0.0337357	0.0708469	-0.446534	-0.679227	-0.213842	0.000635029	0.00211532
CANX	P27824	0.000446157	0.00155904	0.261219	0.112572	0.409866	0.00143286	0.00617357	0.0969319	-0.0380701	0.231934	0.150653	0.209591
FKBP1A	P62942	0.000446157	0.00155904	-0.190938	-0.410537	0.0286616	0.0850628	0.146599	-0.40375	-0.592177	-0.215324	0.000204682	0.000816102
ANXA3	P12429	0.00044731	0.00156148	-0.268182	-0.632361	0.0959966	0.140937	0.218058	0.329793	-0.0103135	0.669899	0.0567378	0.092546
UBE2N	P61088	0.000450787	0.00157201	-0.32629	-0.47256	-0.18002	0.000131341	0.000982019	-0.338311	-0.470996	-0.205627	2.645e-05	0.000150308
CASC3	O15234	0.000451906	0.00157431	-0.434971	-0.695946	-0.173996	0.00225017	0.00870795	-0.593036	-0.837588	-0.348485	4.93169e-05	0.000254086
ALDH5A1	P51649	0.000452535	0.0015749	-0.199751	-0.399741	0.000239699	0.0502521	0.096852	-0.450657	-0.635673	-0.265642	4.67219e-05	0.000243281
DFFA	O00273	0.00045508	0.00158214	-0.409583	-0.640473	-0.178693	0.00131847	0.00579012	-0.433967	-0.641941	-0.225993	0.000271918	0.00103016
MT1F	P04733	0.000457481	0.00158888	0.547535	0.255958	0.839112	0.000782175	0.00388928	0.734674	0.46699	1.00236	1.01098e-05	6.854e-05
POMGNT1	Q8WZA1	0.000459597	0.0015946	0.321908	0.0822228	0.561592	0.0107963	0.0295946	0.536679	0.315081	0.758277	5.00984e-05	0.000257337
RPS16	P62249	0.000461975	0.00160123	0.837379	0.402146	1.27261	0.000619777	0.00320765	0.929093	0.504972	1.35321	0.000160636	0.000671802
DDT	P30046	0.000463767	0.00160419	-0.516857	-0.758289	-0.275426	0.000206961	0.00138088	-0.422127	-0.637395	-0.206859	0.000513736	0.00175749
POLR2B	P30876	0.000463767	0.00160419	0.320052	0.0463789	0.593725	0.0239585	0.0540291	0.405721	0.163823	0.64762	0.00213455	0.00597569
FAM96B	Q9Y3D0	0.000465522	0.00160864	-0.0581625	-0.191816	0.0754914	0.376518	0.47303	-0.224031	-0.358723	-0.0893392	0.00228761	0.00633678
KLC4	Q9NSK0	0.00046623	0.00160946	0.0351903	-0.0963151	0.166696	0.584473	0.666494	-0.158187	-0.28562	-0.0307534	0.0173039	0.0342771
SQRDL; SQOR	Q9Y6N5	0.000467371	0.00161177	-0.241423	-0.49952	0.016673	0.0653142	0.119743	0.294984	0.0541354	0.535833	0.0186628	0.036504
SCN5A	Q14524	0.000474052	0.00163316	0.161785	0.00149831	0.322072	0.0480727	0.0933353	-0.14373	-0.289988	0.00252804	0.0537471	0.0886262
THSD4	Q6ZMP0	0.000475891	0.00163711	-0.570734	-0.862125	-0.279343	0.000520194	0.00278495	-0.660557	-0.95321	-0.367905	0.000114781	0.000508635
WNK1	Q9H4A3	0.000476155	0.00163711	-0.302356	-0.468722	-0.13599	0.00106011	0.00490748	-0.257867	-0.414964	-0.10077	0.00254888	0.00690945
PRPF19	Q9UMS4	0.000478774	0.00164446	-0.203583	-0.350778	-0.0563882	0.00893699	0.0256274	-0.265756	-0.400074	-0.131439	0.000469908	0.00162708
MAPK1	P28482	0.000482496	0.00165559	-0.217205	-0.360222	-0.0741874	0.00465697	0.0152455	-0.255389	-0.388565	-0.122213	0.000639249	0.00212112
HADHA	P40939	0.000483317	0.00165674	0.0752196	-0.234797	0.385236	0.619789	0.696321	0.356697	0.0514675	0.661927	0.024048	0.0451775
ANTXR1	Q9H6X2	0.000488962	0.00166607	0.459475	0.273406	0.645545	3.95668e-05	0.00038454	0.476895	0.297782	0.656007	1.51287e-05	9.53139e-05
DCPS	Q96C86	0.000488962	0.00166607	-0.482887	-0.705969	-0.259805	0.000183474	0.00124536	-0.414698	-0.597624	-0.231771	0.000109197	0.000490884
BABAM1	Q9NWV8	0.000488962	0.00166607	-0.243559	-0.377016	-0.110103	0.00102042	0.00475591	-0.179527	-0.29051	-0.0685437	0.00286762	0.00762399
ENDOG	Q14249	0.000488962	0.00166607	0.306567	0.0873717	0.525762	0.00830205	0.0240737	0.292275	0.0947893	0.489761	0.0056177	0.0133738
HMGA2	P52926	0.000488962	0.00166607	0.0595239	-0.207223	0.32627	0.648023	0.721043	0.631169	0.396619	0.86572	1.31516e-05	8.44121e-05
YTHDF1	Q9BYJ9	0.000488962	0.00166607	0.494694	0.200339	0.789048	0.00210025	0.00828715	0.605369	0.371768	0.83897	2.15006e-05	0.000127476
HDLBP	Q00341	0.000501098	0.00170234	0.447977	0.167976	0.727977	0.00313018	0.011272	0.637442	0.380064	0.89482	3.80757e-05	0.000207416
C14orf2	P56378	0.000501098	0.00170234	0.664084	0.390579	0.937588	4.86561e-05	0.000456919	0.402383	0.164878	0.639887	0.00196185	0.00556969
XIRP1	Q702N8	0.000501098	0.00170234	-0.183342	-0.423079	0.056394	0.126983	0.200743	-0.351263	-0.572468	-0.130059	0.00331837	0.00863937
ARL6IP1	Q15041	0.000502392	0.00170504	0.116497	-0.0793002	0.312294	0.230209	0.32225	0.375828	0.197854	0.553801	0.000239508	0.000931294
FUBP1	Q96AE4	0.000504341	0.00170911	-0.329653	-0.571676	-0.0876294	0.0098711	0.0276117	-0.415088	-0.643209	-0.186967	0.00104778	0.00328173
NPM1	P06748	0.00050459	0.00170911	0.321515	0.177298	0.465731	0.00013224	0.000985604	0.227526	0.0970299	0.358022	0.00153395	0.00451995
GALC	P54803	0.000512008	0.00172861	0.299278	0.0772597	0.521297	0.0105483	0.029078	0.489029	0.320793	0.657264	4.59455e-06	3.64685e-05
HOOK1	Q9UJC3	0.000512008	0.00172861	0.242337	0.0219289	0.462745	0.0326486	0.0689649	0.468733	0.290514	0.646953	1.77579e-05	0.000109028
FSTL1	Q12841	0.000512872	0.00172861	0.364014	0.104502	0.623526	0.00814232	0.0237063	0.601945	0.356997	0.846894	4.19209e-05	0.000223035
CPSF7	Q8N684	0.000512872	0.00172861	-0.24634	-0.572581	0.0799018	0.131611	0.206818	-0.537149	-0.838673	-0.235625	0.0012689	0.00385516
SEPT2	Q15019	0.000512872	0.00172861	-0.227614	-0.375502	-0.0797266	0.00421697	0.0142129	-0.17263	-0.302413	-0.0428465	0.0114682	0.0241729
DSTN	P60981	0.000513995	0.00172967	0.0940947	-0.0798159	0.268005	0.273884	0.368232	-0.221122	-0.377779	-0.0644644	0.00780547	0.0176254
SPG20; SPART	Q8N0X7	0.000514197	0.00172967	-0.346601	-0.566658	-0.126544	0.00353692	0.0123184	-0.534624	-0.683583	-0.385665	1.93562e-07	2.63877e-06
GGA1	Q9UJY5	0.000516488	0.00173566	-0.0753335	-0.254833	0.104166	0.39344	0.490331	-0.309239	-0.470408	-0.14807	0.000635862	0.00211603
LZIC	Q8WZA0	0.000522221	0.00175196	-0.40179	-0.661352	-0.142228	0.00403864	0.0137886	-0.439151	-0.688658	-0.189644	0.00141225	0.00422317
HNRNPA0	Q13151	0.000524923	0.00175196	0.376177	0.0834889	0.668865	0.0141378	0.0358794	0.532207	0.286095	0.778319	0.000185248	0.000750871
CTSA	P10619	0.000524923	0.00175196	0.245558	0.0298674	0.461248	0.0275039	0.0602761	0.401055	0.215686	0.586423	0.00018422	0.000749474
KDM3B	Q7LBC6	0.000524923	0.00175196	-0.239411	-0.415361	-0.0634621	0.00993588	0.0277475	-0.397051	-0.569314	-0.224787	9.01998e-05	0.000416991
RAP1GDS1	P52306	0.000524923	0.00175196	-0.15884	-0.312246	-0.00543354	0.0430453	0.0861661	-0.3159	-0.457464	-0.174335	0.000130658	0.000566516
STARD3NL	O95772	0.000524923	0.00175196	0.540259	0.265185	0.815333	0.000506196	0.00273138	0.248668	0.067376	0.429961	0.00943263	0.020672
ZNF512B	Q96KM6	0.000524923	0.00175196	0.179247	-0.0183046	0.376799	0.0731662	0.130365	0.33078	0.159079	0.502482	0.000611443	0.00204872
CSNK1A1	P48729	0.000534492	0.00178043	0.488589	0.141448	0.83573	0.00795894	0.0233513	0.457746	0.157589	0.757904	0.004515	0.0111926
UFL1	O94874	0.000534492	0.00178043	0.507688	0.254817	0.760559	0.000405937	0.00228782	0.453462	0.232108	0.674817	0.000329712	0.00121154
TPP1	O14773	0.000536565	0.00178479	-0.0802492	-0.227205	0.0667066	0.269574	0.363219	0.181533	0.055751	0.307315	0.00670556	0.0156159
PUF60	Q9UHX1	0.000536845	0.00178479	-0.0708037	-0.211691	0.0700833	0.308571	0.403833	-0.245864	-0.383596	-0.108131	0.00124598	0.00379276
PPP1R21	Q6ZMI0	0.000542833	0.00180294	-0.0978134	-0.240389	0.0447623	0.168799	0.250743	-0.261426	-0.379979	-0.142872	0.000149287	0.000628182
PCNA	P12004	0.000544938	0.00180818	-0.285156	-0.528956	-0.0413556	0.0239413	0.0540291	-0.499782	-0.7084	-0.291164	5.71292e-05	0.00028573
PEPD	P12955	0.000547051	0.00181343	-0.394441	-0.580578	-0.208304	0.000231003	0.00150813	-0.314288	-0.489763	-0.138813	0.00120914	0.00370319
ROR1	Q01973	0.000549851	0.00182095	-0.311942	-0.502015	-0.121869	0.00255367	0.00960013	-0.423986	-0.577411	-0.270562	9.21556e-06	6.34335e-05
WBP2	Q969T9	0.000555348	0.00183462	-0.415501	-0.637384	-0.193618	0.000803064	0.003984	-0.60242	-0.847785	-0.357056	4.23914e-05	0.000225188
ACADM	P11310	0.000555588	0.00183462	-0.279175	-0.43705	-0.1213	0.00135597	0.0059118	-0.315704	-0.465777	-0.165631	0.000249451	0.000966446
IGF2BP3	O00425	0.000555588	0.00183462	0.621795	0.344289	0.8993	0.000124927	0.000949722	0.636328	0.366753	0.905902	6.81792e-05	0.000332252
CTTN	Q14247	0.000559906	0.00184532	-0.354568	-0.63559	-0.0735447	0.0157612	0.0391002	-0.489441	-0.761818	-0.217063	0.00117417	0.00362203
TNPO3	Q9Y5L0	0.000559906	0.00184532	0.546462	0.251984	0.84094	0.000874472	0.00424939	0.372947	0.0943014	0.651592	0.0110309	0.0234675
ACSL4	O60488	0.000562803	0.0018513	1.0641	0.611107	1.51709	7.23413e-05	0.000617156	0.902374	0.451323	1.35343	0.000420345	0.00148401
PELO	Q9BRX2	0.000562803	0.0018513	0.647301	0.244315	1.05029	0.00303387	0.0110062	0.811598	0.459248	1.16395	9.08933e-05	0.000419065
MDH2	P40926	0.000564957	0.00185532	-0.437403	-0.675503	-0.199302	0.000960493	0.00454474	-0.435609	-0.652877	-0.218341	0.000411225	0.00146085
DEK	P35659	0.000565111	0.00185532	-0.243456	-0.406567	-0.0803444	0.00528731	0.016748	-0.301968	-0.427262	-0.176674	5.31464e-05	0.000270556
OXSR1	O95747	0.000571585	0.00187478	-0.119516	-0.288836	0.0498044	0.157349	0.236611	-0.313204	-0.476495	-0.149912	0.000637999	0.00212108
PYCR1	P32322	0.000577516	0.00189242	-0.245048	-0.433675	-0.0564211	0.0132569	0.0342279	-0.416446	-0.590428	-0.242463	5.77265e-05	0.000288296
ACSS1	Q9NUB1	0.000579756	0.00189612	-0.678471	-0.954355	-0.402587	4.16196e-05	0.000399946	-0.288975	-0.515373	-0.0625765	0.0147265	0.0299634
TMEM167A	Q8TBQ9	0.000579756	0.00189612	0.365042	0.09753	0.632555	0.00975479	0.0273534	0.613905	0.36269	0.86512	4.48949e-05	0.000235922
M6PR	P20645	0.000581791	0.00190096	0.132823	-0.117867	0.383512	0.283689	0.377921	-0.274425	-0.482181	-0.0666694	0.0119747	0.0250861
FUCA1	P04066	0.000582756	0.0019023	0.292956	0.0131737	0.572738	0.0409534	0.0829004	0.679208	0.413972	0.944445	2.50396e-05	0.00014421
CCDC47	Q96A33	0.000586528	0.00190915	0.370489	0.179185	0.561794	0.000581365	0.00304571	0.357815	0.181846	0.533784	0.00035606	0.00129171
TOP1	P11387	0.000586528	0.00190915	0.607702	0.318226	0.897178	0.000255314	0.00161161	0.299829	0.0427783	0.556879	0.0242857	0.0455241
DDX50	Q9BQ39	0.000586528	0.00190915	0.752709	0.451937	1.05348	3.3521e-05	0.000338275	0.594587	0.305869	0.883304	0.000312129	0.00115815
MTMR9	Q96QG7	0.000591086	0.00192215	0.326537	0.0580411	0.595033	0.019409	0.0460459	0.428782	0.173894	0.683669	0.00208216	0.00586261
LAMA2	P24043	0.000592972	0.00192646	-0.340419	-0.516645	-0.164194	0.000595998	0.00309864	-0.281088	-0.446472	-0.115705	0.00190979	0.00543997
LSM6	P62312	0.000596765	0.00193694	-0.466261	-0.728486	-0.204036	0.00129127	0.00570728	-0.480592	-0.738417	-0.222766	0.000837913	0.00268651
FILIP1	Q7Z7B0	0.000603178	0.0019559	-0.165137	-0.344207	0.0139327	0.0689126	0.124604	-0.294734	-0.464459	-0.125009	0.00158865	0.00466505
GK	P32189	0.000604976	0.00195801	-0.243537	-0.39421	-0.0928642	0.00288701	0.010597	-0.277181	-0.41939	-0.134971	0.000545412	0.00185288
TPI1	P60174	0.000604976	0.00195801	-0.472357	-0.692676	-0.252038	0.000203672	0.00136352	-0.4033	-0.60431	-0.202289	0.000408268	0.00145185
PIGT	Q969N2	0.000612832	0.00198157	0.671642	0.239547	1.10374	0.0039136	0.0134018	0.841448	0.436781	1.24611	0.00028213	0.00106179
TNNI1	P19237	0.000624003	0.00201578	0.273972	0.132637	0.415306	0.000576065	0.00302722	0.17538	0.0450711	0.305689	0.0106514	0.0228834
ASPH	Q12797	0.000624791	0.00201643	0.263585	0.062968	0.464202	0.0123765	0.0326194	0.399545	0.222388	0.576702	0.000115843	0.000511355
NLRX1	Q86UT6	0.000626424	0.00201979	0.791477	0.41668	1.16627	0.000239749	0.00155337	0.733956	0.374824	1.09309	0.00033797	0.0012313
CRKL	P46109	0.000633741	0.00204146	-0.246145	-0.39445	-0.0978393	0.00232966	0.00897497	-0.279013	-0.411929	-0.146098	0.000255198	0.000985199
TBC1D10B	Q4KMP7	0.000635772	0.00204607	0.203438	0.0416793	0.365196	0.0160569	0.03958	0.308414	0.166124	0.450703	0.000180575	0.000740704
PFKM	P08237	0.000638666	0.00205346	-0.211075	-0.383687	-0.0384626	0.0188306	0.045017	-0.414605	-0.573061	-0.256148	1.89906e-05	0.000114782
C14orf159; DGLUCY	Q7Z3D6	0.000639491	0.00205418	-0.165805	-0.477904	0.146294	0.282426	0.376857	0.228932	-0.0715642	0.529428	0.12837	0.18321
CSRP3	P50461	0.000645904	0.00206966	0.157883	-0.0467578	0.362524	0.123838	0.196691	0.402148	0.224688	0.579607	0.000109683	0.000491776
MGST3	O14880	0.000646126	0.00206966	0.466945	0.204121	0.729769	0.00130067	0.00573402	0.605182	0.368687	0.841678	2.52662e-05	0.000145245
PCYOX1	Q9UHG3	0.000646126	0.00206966	0.322037	0.144034	0.50004	0.00110492	0.00504662	0.395077	0.22733	0.562825	7.00221e-05	0.00033882
INIP	Q9NRY2	0.00064696	0.00207039	-0.0278758	-0.328654	0.272902	0.849325	0.884218	-0.423542	-0.70886	-0.138225	0.00549731	0.0131697
COPS3	Q9UNS2	0.000648632	0.0020738	-0.257789	-0.401329	-0.114249	0.00118075	0.00531495	-0.26232	-0.392494	-0.132147	0.000390491	0.00139735
ANXA5	P08758	0.000650295	0.00207718	0.111717	-0.277082	0.500516	0.557272	0.642514	0.508018	0.151389	0.864647	0.00733548	0.0167569
WASL; ASB15	O00401	0.000654705	0.00208931	-0.231347	-0.366589	-0.096104	0.00180909	0.00735898	-0.0696153	-0.200856	0.0616253	0.283162	0.356532
TMTC3	Q6ZXV5	0.000657044	0.00209096	0.500527	0.128152	0.872902	0.0107405	0.0294653	0.798516	0.457514	1.13952	7.49504e-05	0.000357489
STAT1	P42224	0.000657056	0.00209096	0.618771	0.264447	0.973095	0.00151363	0.00642446	0.654848	0.330852	0.978844	0.000378804	0.00136123
CELF2	O95319	0.000657056	0.00209096	0.0152647	-0.133741	0.16427	0.833685	0.873251	-0.204894	-0.336082	-0.0737069	0.00377189	0.00962959
ASMTL	O95671	0.000661085	0.00209746	-0.248411	-0.458082	-0.0387405	0.022369	0.0513931	-0.413064	-0.615026	-0.211103	0.000335301	0.00122416
SART1	O43290	0.000661085	0.00209746	-0.241326	-0.484309	0.00165805	0.0514503	0.0985507	-0.401755	-0.632435	-0.171076	0.00154883	0.00455202
ATG16L1	Q676U5	0.000662162	0.00209746	-0.214917	-0.395199	-0.0346348	0.0216411	0.0500909	-0.338235	-0.489278	-0.187191	0.000125592	0.000547774
NAE1	Q13564	0.000662162	0.00209746	-0.171984	-0.320357	-0.02361	0.0250916	0.0562214	-0.251449	-0.39166	-0.111237	0.00119537	0.0036643
PGLS	O95336	0.000662162	0.00209746	-0.373553	-0.571955	-0.175151	0.000762834	0.00380765	-0.273181	-0.459669	-0.0866922	0.00604285	0.0142275
AMPD2	Q01433	0.000666448	0.00210908	-0.343335	-0.537276	-0.149393	0.00134265	0.00587368	-0.275311	-0.458381	-0.092241	0.00500425	0.0122108
ARF4	P18085	0.000674233	0.00212458	0.893894	0.564027	1.22376	1.20151e-05	0.000154524	0.773612	0.513742	1.03348	3.28042e-06	2.7348e-05
NUMA1	Q14980	0.000674233	0.00212458	-0.297443	-0.509193	-0.085694	0.00806473	0.0235204	-0.358418	-0.556847	-0.159988	0.00112031	0.00348101
DNAJA1	P31689	0.000674233	0.00212458	0.262914	0.114579	0.41125	0.00132843	0.00581889	0.323923	0.188752	0.459093	5.69255e-05	0.000285546
TMX3	Q96JJ7	0.000674233	0.00212458	0.230836	0.0989694	0.362704	0.0014823	0.00633104	0.256735	0.129531	0.38394	0.000384358	0.00137685
ARL1	P40616	0.00067466	0.00212458	0.682937	0.413543	0.952332	2.85114e-05	0.000296932	0.682941	0.426968	0.938914	1.47254e-05	9.29892e-05
SEC23A	Q15436	0.000675073	0.00212458	0.411386	-0.0135924	0.836365	0.0571282	0.106795	0.53279	0.162981	0.9026	0.00678716	0.015763
MAP1S	Q66K74	0.000679473	0.00213647	0.230784	0.108198	0.35337	0.000763533	0.00380765	0.275331	0.155989	0.394672	8.92125e-05	0.000413545
MCM5	P33992	0.00068035	0.00213726	-0.253703	-0.489175	-0.0182303	0.0359386	0.0742427	-0.448342	-0.672081	-0.224604	0.000413454	0.00146548
RPL18A	Q02543	0.000684754	0.00214912	0.699373	0.362035	1.03671	0.000291388	0.00177058	0.640699	0.325923	0.955475	0.000352439	0.00127993
ZNF326	Q5BKZ1	0.000689399	0.00216172	0.240515	-0.062259	0.543288	0.113664	0.18434	0.494676	0.211634	0.777717	0.00150232	0.00444588
PLCL2	Q9UPR0	0.000690075	0.00216186	-0.46714	-0.717404	-0.216875	0.000827807	0.00406886	-0.159113	-0.355644	0.0374182	0.107286	0.157996
NUP155	O75694	0.000693646	0.00216907	0.522264	0.152997	0.89153	0.00770276	0.0227165	0.756398	0.424923	1.08787	0.000101289	0.000458952
KIF2A	O00139	0.000693646	0.00216907	0.437359	0.242123	0.632595	0.000125244	0.000950019	0.286022	0.0744196	0.497624	0.0103638	0.0223689
C16orf58	Q96GQ5	0.000699484	0.00218533	0.613645	0.280921	0.94637	0.000926065	0.00443707	0.60587	0.300962	0.910778	0.000450161	0.00156983
RBM25	P49756	0.000700844	0.00218758	-0.0838589	-0.227472	0.0597539	0.238709	0.330751	-0.245643	-0.375546	-0.115739	0.000731497	0.0023924
	Q9NUD5	0.000701748	0.00218841	0.693981	0.365791	1.02217	0.000236342	0.00153712	0.674493	0.387732	0.961253	7.11145e-05	0.000343135
FAM162A	Q96A26	0.000709945	0.00220994	-0.324334	-0.535423	-0.113246	0.00427116	0.0143392	-0.390074	-0.580715	-0.199434	0.000333834	0.00122144
RAB1A	P62820	0.000709945	0.00220994	0.327258	0.16664	0.487875	0.00034912	0.00204161	0.200404	0.0855296	0.315278	0.00152627	0.00450507
UQCR10	Q9UDW1	0.000712699	0.00221448	0.770189	0.44577	1.09461	6.37946e-05	0.000556623	0.575802	0.309641	0.841964	0.000184401	0.000749474
FBN2	P35556	0.000712699	0.00221448	-0.136631	-0.360266	0.0870036	0.21835	0.307709	-0.355757	-0.558912	-0.152602	0.00147668	0.00438517
LRP1	Q07954	0.000716157	0.00222119	0.366028	0.189877	0.542179	0.000284521	0.00173502	0.412563	0.251761	0.573365	2.44389e-05	0.000141704
VLDLR	P98155	0.000716157	0.00222119	0.121175	-0.0173648	0.259714	0.0833433	0.144217	0.276175	0.143507	0.408843	0.000278811	0.00105045
MAT2B	Q9NZL9	0.000736545	0.00228236	-0.1767	-0.339763	-0.0136364	0.0349842	0.072666	-0.329172	-0.494188	-0.164155	0.000432913	0.00151897
ZRANB2	O95218	0.000739873	0.00229059	-0.455378	-0.787462	-0.123295	0.00945103	0.0267427	-0.542363	-0.866045	-0.218681	0.00215195	0.00600966
HP	P00738	0.000751418	0.00232423	0.805467	0.439252	1.17168	0.00015385	0.00109796	0.687241	0.405621	0.968861	4.56732e-05	0.000239277
HSPA5	P11021	0.000753127	0.00232575	0.232069	0.0691529	0.394984	0.00733835	0.0219025	0.345701	0.203917	0.487486	4.61545e-05	0.00024106
SGTA	O43765	0.000754332	0.00232575	-0.420074	-0.653428	-0.18672	0.00115603	0.00522427	-0.461733	-0.662637	-0.260828	9.32667e-05	0.000428276
MMAB	Q96EY8	0.000754332	0.00232575	-0.238647	-0.490362	0.0130681	0.0620151	0.114616	-0.420166	-0.655477	-0.184855	0.00124291	0.00378966
ECH1	Q13011	0.000755306	0.00232575	0.286439	0.0977739	0.475105	0.00466807	0.0152672	0.402067	0.231911	0.572224	6.73501e-05	0.00032962
C19orf70	Q5XKP0	0.000755306	0.00232575	0.600507	0.257792	0.943222	0.00146989	0.00630139	0.784761	0.444558	1.12496	8.93683e-05	0.000413706
LPCAT4	Q643R3	0.000763143	0.00234776	0.265273	-0.166629	0.697174	0.216002	0.305222	0.732624	0.332412	1.13284	0.000991444	0.0031289
LMAN2	Q12907	0.000769075	0.00236057	0.431691	0.216012	0.647371	0.000418779	0.00234475	0.223232	0.0358564	0.410607	0.0217129	0.0416601
CCDC141	Q6ZP82	0.000769075	0.00236057	0.45457	0.237941	0.671198	0.000256527	0.00161161	0.233983	0.0432031	0.424762	0.01852	0.0362704
CPSF6	Q16630	0.000770068	0.00236057	-0.33781	-0.545859	-0.129761	0.00278384	0.0103068	-0.349966	-0.53902	-0.160911	0.000894098	0.00284531
CLU	P10909	0.000770068	0.00236057	0.36327	-0.044713	0.771253	0.0782962	0.13736	-0.157516	-0.559331	0.244299	0.424901	0.499
ATP6V1G2	O95670	0.000773818	0.00236783	-0.283981	-0.50201	-0.0659524	0.0130502	0.0338655	-0.471058	-0.684143	-0.257972	0.000145174	0.000613892
RABEP2	Q9H5N1	0.000773818	0.00236783	0.180476	-0.0357717	0.396723	0.0974761	0.163304	-0.20087	-0.376004	-0.0257367	0.026487	0.0485594
ACAD9	Q9H845	0.000775052	0.00236948	0.257851	-0.0436814	0.559384	0.0899899	0.153086	0.441022	0.174153	0.707892	0.00241232	0.00661791
YARS	P54577	0.000777572	0.00237507	0.472853	0.179876	0.765831	0.002921	0.0107103	0.493576	0.237205	0.749948	0.000615289	0.00205959
GAS6	Q14393	0.000799429	0.00243965	0.568785	0.325481	0.812089	7.65687e-05	0.000646769	0.42474	0.209145	0.640335	0.000490527	0.00168653
SEC22B	O75396	0.000802034	0.00244475	0.302649	0.0999538	0.505344	0.00527324	0.0167325	0.243387	0.0464318	0.440343	0.0177512	0.035082
VIM	P08670	0.00080253	0.00244475	0.472952	0.276806	0.669098	5.29362e-05	0.000489445	0.215659	0.0147394	0.416578	0.0365748	0.0636755
COG4	Q9H9E3	0.000805642	0.00244987	0.448399	0.228596	0.668201	0.000344712	0.00202274	0.362822	0.160613	0.565031	0.00118972	0.00365354
XPO5	Q9HAV4	0.000805642	0.00244987	0.586134	0.299159	0.873108	0.000340458	0.00201158	0.350646	0.0758815	0.625411	0.0147422	0.0299634
CYB5R1	Q9UHQ9	0.000806705	0.00245092	0.0240429	-0.285873	0.333959	0.873632	0.902111	0.361009	0.105927	0.616092	0.00766643	0.0173343
GRPEL1	Q9HAV7	0.000809811	0.00245818	-0.142135	-0.341958	0.0576868	0.15431	0.233568	-0.335788	-0.524934	-0.146642	0.0013087	0.00395502
ZMPSTE24	O75844	0.000818214	0.00247709	0.679966	0.333091	1.02684	0.000515977	0.00276813	0.760694	0.444851	1.07654	5.35814e-05	0.000272365
TARSL2	A2RTX5	0.000818214	0.00247709	-0.219508	-0.360101	-0.0789149	0.00378341	0.0130474	-0.204253	-0.328574	-0.0799318	0.00253012	0.00686947
BCL2L1	Q07817	0.000818214	0.00247709	-0.196047	-0.449394	0.0573009	0.122776	0.195538	-0.473598	-0.704671	-0.242526	0.000328072	0.00120811
L2HGDH	Q9H9P8	0.000835281	0.00252652	-0.18464	-0.327492	-0.0417884	0.0136685	0.0350525	-0.326265	-0.489937	-0.162593	0.000435937	0.00152645
DCP1A	Q9NPI6	0.00083612	0.00252683	-0.359533	-0.574316	-0.144751	0.00217089	0.00846821	-0.442958	-0.649347	-0.236569	0.0002011	0.000805576
GOLIM4	O00461	0.000839364	0.00253391	0.297519	0.0807362	0.514302	0.00939961	0.0266192	0.0768088	-0.124415	0.278032	0.436999	0.510753
EHHADH	Q08426	0.000840688	0.00253391	0.262821	-0.040435	0.566078	0.0860119	0.148011	-0.409481	-0.685647	-0.133316	0.0055433	0.0132335
SMG9	Q9H0W8	0.000840688	0.00253391	0.27591	0.115518	0.436301	0.00172442	0.00704809	0.0802384	-0.0631011	0.223578	0.25809	0.329819
VTN	P04004	0.000853806	0.00256998	0.95014	0.588195	1.31208	1.8243e-05	0.000211557	0.651254	0.310353	0.992156	0.0006632	0.0021942
FAM115A; TCAF1	Q9Y4C2	0.000854908	0.00256998	0.101582	-0.322538	0.525701	0.62427	0.699976	0.610385	0.207326	1.01344	0.00475488	0.0116857
GSS	P48637	0.000854908	0.00256998	-0.339273	-0.571284	-0.107263	0.00611922	0.0189202	-0.405874	-0.619638	-0.19211	0.000703506	0.00231191
EXOG	Q9Y2C4	0.000857118	0.0025721	0.419645	0.23741	0.601879	9.13171e-05	0.000747358	0.302376	0.122144	0.482608	0.00212963	0.00596681
VDAC2	P45880	0.000857118	0.0025721	0.480768	0.195445	0.766091	0.00205493	0.00812707	0.591608	0.317983	0.865233	0.000185571	0.000751288
KIF13A	Q9H1H9	0.000875037	0.00262358	0.192841	0.0711424	0.31454	0.00337531	0.0118552	0.132803	0.0254295	0.240176	0.0176633	0.0349285
TATDN1	Q6P1N9	0.000893871	0.0026777	-0.250508	-0.45448	-0.0465364	0.0183794	0.0441544	-0.369667	-0.550255	-0.189079	0.00033233	0.00121724
RTN3	O95197	0.000895072	0.00267895	-0.155245	-0.339314	0.0288232	0.0941971	0.158945	-0.393694	-0.55091	-0.236478	3.31926e-05	0.000184637
PRDX3	P30048	0.000897871	0.00268029	-0.320564	-0.683077	0.0419489	0.0802259	0.139955	-0.539962	-0.884024	-0.1959	0.00363526	0.00931552
	Q9BV68	0.000897871	0.00268029	-0.394166	-0.792244	0.0039124	0.0521007	0.0996292	-0.696362	-1.05302	-0.339701	0.000536255	0.0018254
TPCN1	Q9ULQ1	0.000897871	0.00268029	0.395181	0.150294	0.640067	0.00292425	0.0107108	0.571263	0.313779	0.828748	0.00013943	0.00059548
ATP13A1	Q9HD20	0.000899031	0.00268142	0.727348	0.332889	1.12181	0.000927887	0.00443958	0.815942	0.427203	1.20468	0.000255493	0.000985199
SSR1	P43307	0.000911882	0.00271692	0.51793	0.277775	0.758086	0.00019102	0.00129146	0.477324	0.270771	0.683877	8.75122e-05	0.000407874
STX7	O15400	0.000912521	0.00271692	-0.146257	-0.364255	0.0717416	0.177991	0.261221	-0.400307	-0.614313	-0.186301	0.000810831	0.00262276
CASC4	Q6P4E1	0.000916601	0.0027219	0.777946	0.464083	1.09181	3.77819e-05	0.000372483	0.786978	0.506023	1.06793	7.67056e-06	5.52442e-05
RRAS2	P62070	0.000916601	0.0027219	0.261338	-0.0489925	0.571669	0.0946674	0.159457	0.46416	0.203688	0.724633	0.00126544	0.00384805
KLHL22	Q53GT1	0.000916601	0.0027219	0.568047	0.2222	0.913894	0.00253718	0.00958024	0.426989	0.128513	0.725465	0.00712562	0.0164264
ASAP3	Q8TDY4	0.000918969	0.0027219	0.394183	0.216149	0.572217	0.000142871	0.00103551	0.351606	0.187646	0.515566	0.000202911	0.000809986
CCNK	O75909	0.000918969	0.0027219	-0.0579987	-0.298302	0.182304	0.621618	0.697688	-0.486028	-0.70475	-0.267306	0.000136986	0.000587256
METTL15	A6NJ78	0.000918969	0.0027219	0.498599	0.219887	0.777312	0.00122296	0.00546182	0.10545	-0.171126	0.382027	0.437519	0.511186
LEMD3	Q9Y2U8	0.000926111	0.00273595	0.154883	0.0301324	0.279635	0.0172892	0.0419041	-0.0270689	-0.150765	0.0966268	0.654362	0.715199
NIT2	Q9NQR4	0.000926111	0.00273595	-0.357473	-0.591632	-0.123313	0.00448156	0.0147987	-0.417977	-0.626776	-0.209177	0.000417783	0.00147801
NUP98	P52948	0.000926111	0.00273595	-0.266498	-0.449222	-0.0837732	0.00623382	0.0191335	-0.312201	-0.491086	-0.133315	0.0015209	0.0044931
PIN1	Q13526	0.000927118	0.00273656	-0.154038	-0.285567	-0.022509	0.0237806	0.0538051	-0.230428	-0.338442	-0.122414	0.000214691	0.000852756
CRELD2	Q6UXH1	0.000930904	0.002743	0.601684	0.324288	0.87908	0.000179412	0.00123181	0.324692	0.0655881	0.583797	0.0163924	0.0327753
GTF2F2	P13984	0.000930904	0.002743	-0.343377	-0.501469	-0.185285	0.000176742	0.00122893	-0.210579	-0.361816	-0.0593426	0.00854928	0.0190411
NT5C	Q8TCD5	0.000933309	0.00274772	-0.408085	-0.659657	-0.156514	0.0028054	0.0103754	-0.384026	-0.622331	-0.145721	0.00295543	0.00781622
SPRYD7	Q5W111	0.000938139	0.00275719	0.141114	0.00432353	0.277905	0.0437495	0.0871678	0.234555	0.106204	0.362906	0.00100721	0.00317573
COX7A2	P14406	0.000938139	0.00275719	0.401762	0.117103	0.686421	0.00781188	0.0229987	0.652716	0.414832	0.8906	1.01454e-05	6.854e-05
SACM1L	Q9NTJ5	0.000950077	0.00278988	0.565114	0.142934	0.987294	0.011026	0.0301138	0.668444	0.294299	1.04259	0.00123661	0.00377717
CNOT3	O75175	0.000951549	0.00279181	-0.355935	-0.565285	-0.146584	0.00190541	0.00770499	-0.116235	-0.317692	0.0852211	0.24418	0.315222
ARHGAP26	Q9UNA1	0.000970145	0.00284393	0.757592	0.377455	1.13773	0.000437393	0.00240566	0.229542	-0.0949227	0.554006	0.156465	0.216095
CFL2	Q9Y281	0.000971398	0.00284517	-0.158442	-0.351399	0.0345156	0.10266	0.170444	-0.303944	-0.477852	-0.130036	0.00150224	0.00444588
PIP4K2B	P78356	0.000975166	0.00285376	-0.044996	-0.163025	0.0730328	0.437552	0.532759	-0.15466	-0.262896	-0.0464237	0.00718219	0.0164791
ANXA7	P20073	0.000982745	0.00287102	0.377714	0.0204998	0.734928	0.0391832	0.0797417	0.493844	0.191798	0.795889	0.00263159	0.00710549
THRAP3	Q9Y2W1	0.000982745	0.00287102	-0.131411	-0.32673	0.0639074	0.176818	0.259834	-0.322325	-0.505534	-0.139116	0.00141753	0.00423525
C1QB	P02746	0.00098472	0.00287189	0.657587	0.360755	0.954419	0.000141959	0.00103109	0.608783	0.326722	0.890843	0.000189148	0.00076306
SLC4A1AP	Q9BWU0	0.00098472	0.00287189	-0.315884	-0.481429	-0.15034	0.000671312	0.00343796	-0.252908	-0.395665	-0.110151	0.00133306	0.00402508
TMA7	Q9Y2S6	0.000995261	0.00290016	-0.605335	-0.892365	-0.318306	0.000243148	0.00156371	-0.447303	-0.695636	-0.198971	0.00114905	0.00355737
TMLHE	Q9NVH6	0.000996793	0.00290215	0.185032	-0.0575676	0.427631	0.127957	0.202002	-0.236374	-0.454144	-0.0186037	0.0347104	0.0610824
PAIP2	Q9BPZ3	0.00100844	0.00293355	0.253221	-0.244788	0.751229	0.303052	0.39768	-0.599908	-1.06014	-0.139673	0.0129883	0.0268965
DYNLL2	Q96FJ2	0.00101627	0.00294883	-0.226077	-0.491877	0.0397232	0.0916147	0.15554	-0.489787	-0.735853	-0.243721	0.000442459	0.00154612
PACSIN2	Q9UNF0	0.00101627	0.00294883	-0.331265	-0.469261	-0.193269	5.58514e-05	0.000511227	-0.143064	-0.297774	0.0116452	0.0682101	0.108282
TBRG4	Q969Z0	0.00101627	0.00294883	0.315379	0.0453412	0.585416	0.0241265	0.0543362	0.563219	0.311824	0.814614	0.000124924	0.000545805
NAP1L4	Q99733	0.00102203	0.00296301	-0.343538	-0.515386	-0.17169	0.000424017	0.00236248	-0.326737	-0.472387	-0.181087	0.000123087	0.000539848
WDR37	Q9Y2I8	0.00102814	0.0029757	-0.045075	-0.206916	0.116766	0.569347	0.652727	0.109222	-0.0438683	0.262312	0.153139	0.212187
LRPAP1	P30533	0.00102814	0.0029757	0.345365	0.159071	0.531659	0.000882522	0.00428242	0.384303	0.228918	0.539689	3.87382e-05	0.000209358
ATP8	P03928	0.00102947	0.00297703	0.219712	-0.047194	0.486618	0.101852	0.169227	0.505012	0.264854	0.745169	0.000250512	0.000969458
CCNT2	O60583	0.00104664	0.00302411	0.209636	-0.0808645	0.500137	0.148686	0.22637	0.41865	0.154218	0.683081	0.00339675	0.00878327
HIST1H2AC	Q93077	0.00104824	0.00302618	0.896289	0.535514	1.25706	3.67164e-05	0.000364078	0.775175	0.444992	1.10536	7.27069e-05	0.00034862
GLMN	Q92990	0.00106048	0.00305894	0.635003	0.33451	0.935497	0.000237992	0.00154491	0.636988	0.360567	0.913408	9.04228e-05	0.000417458
COQ5	Q5HYK3	0.0010701	0.0030841	0.337226	0.151331	0.523121	0.00107807	0.00496377	0.419759	0.230264	0.609254	0.000141911	0.000604581
MYBPC3	Q14896	0.00107287	0.00308946	0.441427	0.189146	0.693708	0.00148807	0.00634751	0.530634	0.292121	0.769146	0.000135175	0.000580946
ACOT13	Q9NPJ3	0.00107703	0.00309884	-0.388705	-0.620219	-0.157191	0.00211741	0.00830695	-0.410692	-0.617555	-0.20383	0.000454098	0.00157873
UBE2L3	P68036	0.00108096	0.00310753	-0.342601	-0.600326	-0.0848764	0.0115138	0.0310745	-0.432237	-0.664884	-0.19959	0.000864115	0.00276275
EIF3H	O15372	0.0010826	0.00310964	-0.101571	-0.233747	0.0306057	0.125258	0.198476	-0.192621	-0.310138	-0.0751047	0.00257874	0.00697933
TNPO1	Q92973	0.00109218	0.00313451	0.280624	0.0883933	0.472854	0.00619307	0.0190526	0.171403	-0.0100753	0.352881	0.0629377	0.10101
HDAC5	Q9UQL6	0.00110376	0.0031651	0.275545	0.136233	0.414856	0.000471958	0.00257097	0.342803	0.18049	0.505115	0.000239162	0.000931294
TXLNG	Q9NUQ3	0.00110661	0.00317062	0.199329	0.0062453	0.392414	0.0436124	0.0869886	-0.235116	-0.396685	-0.0735469	0.00633067	0.0148439
STK4	Q13043	0.00111665	0.00319671	0.0364208	-0.231605	0.304447	0.780694	0.833509	0.389174	0.127796	0.650553	0.00537969	0.0129605
NDUFB9	Q9Y6M9	0.00112388	0.00321471	0.522436	0.143385	0.901486	0.00914308	0.0261307	0.511656	0.186032	0.83728	0.00360096	0.00924147
PARVA	Q9NVD7	0.0011297	0.00322865	0.361885	0.14777	0.576001	0.00200308	0.00799596	0.292948	0.0892118	0.496685	0.00688016	0.0159141
SHARPIN	Q9H0F6	0.00113127	0.00323045	0.0332354	-0.12787	0.19434	0.67289	0.741755	0.287656	0.14233	0.432981	0.000467979	0.00162204
VASP	P50552	0.00113262	0.00323159	-0.305713	-0.494604	-0.116822	0.00285681	0.0104975	-0.16816	-0.30972	-0.0266003	0.0220533	0.0421476
HNRNPH1	P31943	0.00114449	0.00326275	0.23239	0.087557	0.377224	0.00305978	0.0110884	0.194223	0.0638092	0.324637	0.00537054	0.0129476
PRRC2C	Q9Y520	0.00115575	0.0032921	-0.404244	-0.675011	-0.133477	0.00527751	0.0167325	-0.414173	-0.657198	-0.171149	0.00186623	0.00536294
COMMD2	Q86X83	0.00115923	0.00329927	0.11969	-0.206367	0.445747	0.454517	0.547887	0.477149	0.164427	0.789872	0.00449805	0.0111668
DPY19L1	Q2PZI1	0.00116824	0.00332092	1.05597	0.559005	1.55293	0.000224377	0.00147514	0.738153	0.319345	1.15696	0.00139517	0.00418256
CISD2	Q8N5K1	0.00116975	0.00332092	0.232305	0.086732	0.377877	0.00319422	0.0114543	0.0800299	-0.0413802	0.20144	0.185399	0.250098
FUNDC2	Q9BWH2	0.00116975	0.00332092	-0.154184	-0.355463	0.047096	0.126395	0.200061	-0.353018	-0.505938	-0.200098	8.85756e-05	0.00041115
RPL14	P50914	0.00117214	0.00332496	0.470223	0.0950271	0.845418	0.016384	0.0402365	0.712447	0.341334	1.08356	0.000632572	0.00210919
ACO1	P21399	0.00117732	0.00333411	-0.319835	-0.484543	-0.155128	0.00056633	0.00298984	-0.259721	-0.412411	-0.107032	0.00189687	0.00540781
VPS33A	Q96AX1	0.00117732	0.00333411	0.589198	0.194381	0.984015	0.0052935	0.0167522	0.727463	0.38551	1.06942	0.00022124	0.000874987
YWHAB	P31946	0.00117897	0.00333603	-0.195227	-0.36641	-0.0240445	0.0272628	0.0598354	-0.301773	-0.463118	-0.140429	0.000811532	0.00262276
GABARAPL2	P60520	0.00118341	0.00334582	-0.242462	-0.37963	-0.105294	0.00136074	0.00592252	-0.261641	-0.38545	-0.137832	0.000237633	0.000928018
NEDD8	Q15843	0.00120008	0.00338805	-0.311545	-0.577328	-0.0457611	0.02367	0.0536614	-0.458347	-0.717463	-0.19923	0.00135133	0.00407563
SLC25A24	Q6NUK1	0.00120033	0.00338805	0.626442	0.263996	0.988888	0.00165572	0.0068326	0.738395	0.384791	1.092	0.00026978	0.00102546
ZC3H4	Q9UPT8	0.00120188	0.00338963	-0.320493	-0.56413	-0.0768554	0.0122857	0.0325053	-0.458664	-0.687108	-0.23022	0.000405361	0.00144452
CCT4	P50991	0.00121435	0.00342198	-0.226374	-0.364548	-0.0882002	0.00258985	0.00965232	-0.164417	-0.293007	-0.0358282	0.0145758	0.0297162
LIMS1	P48059	0.00122196	0.0034406	0.197521	0.0445572	0.350486	0.0137474	0.0351443	0.0300731	-0.121265	0.181411	0.684218	0.740116
STT3B	Q8TCJ2	0.00122379	0.0034429	0.628712	0.252832	1.00459	0.00218499	0.00851349	0.694556	0.351062	1.03805	0.000377137	0.00135666
PSAT1	Q9Y617	0.00123012	0.00345787	0.105097	-0.0917998	0.301993	0.280221	0.375494	0.354287	0.191781	0.516793	0.000169384	0.000699208
PIK3CA	P42336	0.00123808	0.00347455	0.408984	0.228064	0.589904	0.00011297	0.000882352	0.140115	-0.0343938	0.314625	0.110053	0.161169
ATP1A1	P05023	0.00123808	0.00347455	0.427698	0.165119	0.690277	0.00271423	0.01006	0.412685	0.174865	0.650505	0.00159862	0.00468626
PPP1R13L	Q8WUF5	0.00123968	0.00347618	-0.114401	-0.335502	0.1067	0.29483	0.389984	-0.392292	-0.617418	-0.167166	0.00154165	0.0045348
PRPF40A	O75400	0.00125488	0.00351593	-0.161763	-0.282982	-0.0405446	0.0112395	0.0305162	0.0947908	-0.0504222	0.240004	0.189533	0.254962
GDE1	Q9NZC3	0.00126228	0.00353086	0.348219	0.18942	0.507017	0.000159074	0.00112903	0.196987	0.0445393	0.349435	0.01369	0.0281792
PHRF1	Q9P1Y6	0.00126228	0.00353086	-0.260199	-0.491201	-0.0291977	0.029012	0.0628165	-0.436077	-0.653364	-0.218789	0.000407135	0.00144933
COPG2	Q9UBF2	0.00126407	0.00353299	0.227703	0.00566579	0.44974	0.044896	0.0889761	0.369359	0.18677	0.551947	0.00037548	0.00135212
RDH11	Q8TC12	0.00126832	0.00353756	0.653446	0.310458	0.996435	0.00068154	0.00347474	0.67341	0.35481	0.99201	0.000237162	0.000927237
PLAA	Q9Y263	0.00126881	0.00353756	-0.028638	-0.158251	0.100975	0.651244	0.724051	-0.167145	-0.290864	-0.0434258	0.0103976	0.0224277
PCNT	O95613	0.00126881	0.00353756	0.00290612	-0.276077	0.28189	0.982957	0.987576	-0.371879	-0.591502	-0.152257	0.00197108	0.00559126
RPS21	P63220	0.0012702	0.00353806	-0.0599264	-0.281883	0.162031	0.581137	0.663575	-0.316564	-0.523252	-0.109875	0.0043726	0.0109108
SMARCA1	P28370	0.00127209	0.00353806	0.466274	0.176786	0.755762	0.00296851	0.0108265	0.490158	0.21217	0.768146	0.00139011	0.00417521
VPS51	Q9UID3	0.00127209	0.00353806	0.56898	0.216279	0.921681	0.00293181	0.010727	0.612536	0.29425	0.930822	0.000617647	0.00206377
FAM134C; RETREG3	Q86VR2	0.00127702	0.00354889	0.40599	0.171469	0.640511	0.00163296	0.00675496	-0.0561252	-0.240861	0.128611	0.535102	0.603954
ACOT9	Q9Y305	0.00128197	0.003554	-0.36294	-0.780207	0.0543268	0.0849553	0.146488	0.257837	-0.132284	0.647957	0.184283	0.249003
AK3	Q9UIJ7	0.00128197	0.003554	0.11482	-0.0388266	0.268466	0.135433	0.211754	0.24665	0.090874	0.402426	0.00339409	0.00878327
RBMX	P38159	0.00128197	0.003554	0.0997402	-0.0688576	0.268338	0.232798	0.324929	0.262342	0.14553	0.379153	0.000121509	0.000533608
FAHD2A	Q96GK7	0.00130198	0.00360361	-0.203082	-0.367877	-0.0382871	0.0180322	0.0434731	-0.280992	-0.408094	-0.153889	0.0001451	0.000613892
ZCCHC8	Q6NZY4	0.00130198	0.00360361	-0.303382	-0.458446	-0.148319	0.000525879	0.00279309	-0.202848	-0.342556	-0.06314	0.00643075	0.0150168
TOR1AIP1	Q5JTV8	0.00130805	0.00361749	0.134568	-0.0283336	0.297469	0.100728	0.167929	0.263608	0.116018	0.411199	0.00123976	0.00378343
LAMTOR5	O43504	0.00133257	0.00368233	-0.377381	-0.591956	-0.162805	0.00142271	0.00616087	-0.46813	-0.672538	-0.263722	9.71537e-05	0.000443701
HNRNPK	P61978	0.00134028	0.00370064	-0.135782	-0.285653	0.0140887	0.0735636	0.131005	-0.223461	-0.367092	-0.0798306	0.00388503	0.00986689
ZNF598	Q86UK7	0.00134466	0.00370975	0.265016	0.0439145	0.486118	0.0210154	0.0489404	-0.0400955	-0.185027	0.104836	0.571928	0.63961
PRRC2B	Q5JSZ5	0.00135336	0.00373075	0.110586	-0.117751	0.338923	0.326057	0.422355	-0.222478	-0.428631	-0.0163258	0.0356626	0.0624298
FAM49B	Q9NUQ9	0.00135861	0.0037422	-0.35079	-0.697387	-0.00419311	0.0475185	0.0926273	-0.561755	-0.887466	-0.236043	0.00168533	0.00489848
SH3GL1	Q99961	0.00137026	0.00377124	-0.118618	-0.258206	0.0209687	0.0918909	0.155932	-0.234541	-0.366389	-0.102693	0.00128539	0.00389488
DNAJB4	Q9UDY4	0.00137646	0.00378527	-0.046699	-0.237775	0.144377	0.617253	0.694384	-0.233993	-0.398263	-0.0697227	0.00733759	0.0167569
PSMA5	P28066	0.0013816	0.00379329	-0.2516	-0.616996	0.113797	0.167306	0.248633	-0.537619	-0.886838	-0.188399	0.00420752	0.010576
SCO2	O43819	0.0013816	0.00379329	0.484451	0.18346	0.785442	0.00298558	0.0108656	0.497323	0.213207	0.781439	0.00148211	0.00439367
DDX3X	O00571	0.00138517	0.003797	0.551224	0.197218	0.90523	0.00386189	0.0132913	0.654366	0.315897	0.992835	0.00059071	0.00198314
F2	P00734	0.00138517	0.003797	0.475111	0.144937	0.805285	0.00684599	0.0206345	0.11571	-0.21156	0.442981	0.471113	0.542653
IRF2BPL	Q9H1B7	0.0013977	0.0038283	-0.245439	-0.379565	-0.111313	0.000995546	0.00467197	-0.15479	-0.288942	-0.0206378	0.0256882	0.0473827
SLC12A2	P55011	0.00140135	0.0038352	-0.0582482	-0.181426	0.06493	0.337358	0.434036	0.134892	0.0189022	0.250881	0.0246637	0.0459694
ICA1	Q05084	0.00140473	0.00384138	0.439959	0.222237	0.657681	0.000380018	0.00218128	0.376392	0.152164	0.60062	0.00212005	0.00594483
SERPINB6	P35237	0.00142505	0.00389074	-0.442001	-0.718153	-0.165848	0.00312014	0.0112595	-0.46139	-0.695961	-0.22682	0.000498328	0.00170991
STAU1	O95793	0.00142505	0.00389074	0.40419	0.205157	0.603222	0.0003612	0.00209081	0.41349	0.223848	0.603133	0.000169197	0.000699208
CMC1	Q7Z7K0	0.00143357	0.00391089	-0.379943	-0.594049	-0.165836	0.00131438	0.00577955	-0.0759214	-0.26256	0.110717	0.407926	0.483044
TST	Q16762	0.00145854	0.00397582	-0.48447	-0.714019	-0.254922	0.000241219	0.00155994	-0.271127	-0.49845	-0.0438041	0.0215827	0.0414334
UBQLN1	Q9UMX0	0.0014623	0.00398292	-0.10141	-0.311158	0.108339	0.326867	0.422924	-0.364766	-0.572894	-0.156637	0.00146608	0.00436128
PHF2	O75151	0.00148512	0.00403543	-0.356179	-0.601335	-0.111024	0.00640398	0.0195433	-0.38019	-0.600531	-0.159849	0.00167892	0.00488401
CCDC51	Q96ER9	0.00148512	0.00403543	0.354797	0.164518	0.545075	0.000836047	0.00409759	0.161436	-0.0245412	0.347412	0.0855495	0.131417
ARHGAP17	Q68EM7	0.00148512	0.00403543	0.371606	0.00366152	0.739549	0.0479506	0.0931718	0.628869	0.301486	0.956252	0.000628931	0.0020991
STRN	O43815	0.00148801	0.00404006	-0.274186	-0.463123	-0.0852498	0.00645533	0.0196306	-0.273764	-0.445463	-0.102065	0.00321419	0.00838728
CTSD	P07339	0.00149088	0.00404145	0.0202652	-0.164036	0.204566	0.821699	0.865465	0.275645	0.10552	0.44577	0.0028304	0.00755877
GATAD2B	Q8WXI9	0.00149088	0.00404145	-0.291871	-0.493343	-0.090399	0.00653387	0.0198159	-0.322887	-0.514994	-0.130779	0.00209753	0.00589618
CBR4	Q8N4T8	0.00149666	0.0040507	-0.243531	-0.456162	-0.0309003	0.026681	0.0590079	-0.397861	-0.588484	-0.207238	0.000271201	0.00102858
PSMD12	O00232	0.00149666	0.0040507	0.174351	-0.0278108	0.376512	0.0874538	0.149739	0.272661	0.0928241	0.452498	0.00471395	0.0116017
SRP68	Q9UHB9	0.00152568	0.00412597	0.617319	0.244198	0.99044	0.00239095	0.0091595	0.688725	0.343613	1.03384	0.000430995	0.00151379
TRIM21	P19474	0.00153012	0.0041347	0.163233	-0.0973696	0.423836	0.207355	0.295076	0.42055	0.169722	0.671378	0.00214085	0.00598355
GLOD4	Q9HC38	0.00155953	0.00421084	-0.306593	-0.534631	-0.078555	0.0107236	0.0294426	-0.398459	-0.62523	-0.171689	0.00143342	0.004279
CDK5RAP3	Q96JB5	0.00156406	0.00421976	0.20598	0.0638269	0.348134	0.00652423	0.0198042	0.136316	0.00612379	0.266508	0.0409614	0.0701346
TRAPPC11	Q7Z392	0.0015676	0.00422597	0.0705718	-0.0768569	0.218001	0.331585	0.428219	0.275178	0.138874	0.411482	0.000383263	0.00137436
ASPSCR1	Q9BZE9	0.00156985	0.00422871	-0.24868	-0.411162	-0.0861986	0.00439733	0.0146051	-0.327444	-0.483478	-0.171411	0.000256007	0.000985199
PVRL2; NECTIN2	Q92692	0.00158001	0.00425273	0.190105	-0.0344546	0.414664	0.0930479	0.157489	-0.170577	-0.375491	0.034338	0.0982937	0.147608
NDUFB5	O43674	0.00159229	0.00428241	0.57098	0.171883	0.970077	0.00712356	0.0213769	0.638163	0.255724	1.0206	0.00222736	0.00619346
NME2; NME1-NME2	P22392	0.00159979	0.00429561	-0.3471	-0.574624	-0.119577	0.00450477	0.0148467	-0.327531	-0.529859	-0.125204	0.00285053	0.00760066
DDB1	Q16531	0.00160053	0.00429561	-0.301801	-0.572762	-0.0308403	0.0306632	0.0656438	-0.422508	-0.670446	-0.174569	0.00186776	0.00536294
GMDS	O60547	0.00160237	0.00429561	-0.350358	-0.562916	-0.137799	0.0024653	0.00936049	-0.31471	-0.517857	-0.111563	0.00401313	0.0101771
SLC1A5	Q15758	0.00160289	0.00429561	0.643429	0.32343	0.963427	0.000399766	0.00225677	0.501686	0.269893	0.73348	0.000183464	0.000748963
SLC27A6	Q9Y2P4	0.00160467	0.00429561	0.674024	0.256077	1.09197	0.00293911	0.0107422	0.31179	-0.0594363	0.683016	0.0954957	0.143917
INPPL1	O15357	0.00160473	0.00429561	0.318706	0.0572622	0.580151	0.0191592	0.0456431	0.36542	0.126743	0.604098	0.00438486	0.0109334
CUX1	P39880	0.00162551	0.00434228	-0.490164	-0.783828	-0.1965	0.00222335	0.00863105	-0.5746	-0.811597	-0.337603	4.94392e-05	0.000254333
TSTA3	Q13630	0.00162551	0.00434228	-0.370752	-0.537225	-0.204279	0.000133779	0.000989887	-0.373634	-0.54115	-0.206119	0.000131348	0.000567352
CDC5L	Q99459	0.00162738	0.00434228	-0.116485	-0.261057	0.0280865	0.108877	0.178643	-0.260184	-0.397913	-0.122455	0.000738393	0.00241265
PRPSAP2	O60256	0.00162971	0.00434228	-0.343366	-0.531598	-0.155134	0.00102476	0.00476968	-0.160767	-0.320186	-0.0013466	0.0482554	0.0807245
ACOX3	O15254	0.00162971	0.00434228	0.194162	-0.0159683	0.404292	0.0684084	0.123823	0.426343	0.240998	0.611688	9.23318e-05	0.000424552
LYRM5; ETFRF1	Q6IPR1	0.00162978	0.00434228	-0.344686	-0.546924	-0.142448	0.00186625	0.00756451	0.0529238	-0.091298	0.197146	0.454681	0.526937
ITGAV	P06756	0.00165514	0.0044064	0.520278	0.283861	0.756695	0.000152888	0.0010942	0.40405	0.182515	0.625584	0.00102554	0.00322165
NUP205	Q92621	0.00166563	0.00443088	0.505403	0.159311	0.851496	0.00617863	0.0190424	0.620216	0.28865	0.951783	0.000810737	0.00262276
ENO1	P06733	0.001668	0.00443375	-0.0558367	-0.46763	0.355957	0.781152	0.833509	0.369738	0.020109	0.719366	0.0391609	0.067491
SNAP29	O95721	0.00167047	0.00443687	-0.353112	-0.600786	-0.105437	0.007295	0.0218149	-0.325815	-0.543977	-0.107653	0.00526311	0.0127335
HSPA9	P38646	0.00168097	0.00445436	-0.251435	-0.40887	-0.0940003	0.00317424	0.0114066	-0.236605	-0.393054	-0.0801553	0.00480226	0.0117936
RPS15A	P62244	0.00168097	0.00445436	0.645494	0.296438	0.99455	0.000903278	0.00434615	0.688012	0.3493	1.02672	0.000359934	0.001303
RRS1	Q15050	0.00168097	0.00445436	0.402809	0.191027	0.614592	0.000692487	0.00352006	0.360391	0.144491	0.576291	0.00222091	0.00618644
DRAP1	Q14919	0.00168748	0.00446818	0.340404	0.0592478	0.62156	0.0198943	0.0468399	0.47918	0.269621	0.688739	9.89147e-05	0.000449983
CYCS	P99999	0.00169381	0.00448146	-0.549596	-0.79533	-0.303862	0.000127543	0.000961066	-0.129205	-0.344885	0.0864758	0.227154	0.296374
TCAP	O15273	0.00169622	0.00448436	-0.637351	-0.948849	-0.325853	0.000334274	0.00198189	-0.170001	-0.436781	0.0967785	0.199874	0.26617
RAB33B	Q9H082	0.0017028	0.00449827	0.12967	-0.495093	0.754432	0.671026	0.74051	0.916055	0.370763	1.46135	0.00210615	0.00591555
SPRYD4	Q8WW59	0.00173384	0.00457321	0.37561	0.0910701	0.660151	0.012024	0.0320651	0.470081	0.185971	0.75419	0.00238855	0.00656324
YBX1	P67809	0.00173384	0.00457321	-0.219724	-0.651175	0.211727	0.302309	0.397454	-0.607382	-1.01463	-0.200139	0.00531453	0.0128306
TSSC1; EIPR1	Q53HC9	0.00174238	0.0045898	-0.100821	-0.28026	0.0786182	0.256357	0.349029	-0.274936	-0.454571	-0.0953003	0.00439559	0.0109442
ALB	P02768	0.00174281	0.0045898	0.732391	0.306666	1.15812	0.00172343	0.00704809	0.69179	0.356585	1.02699	0.000305288	0.00113644
DDX21	Q9NR30	0.00174731	0.00459812	0.564439	0.296705	0.832174	0.000244087	0.00156371	0.572284	0.302933	0.841634	0.000224282	0.00088497
ITIH1	P19827	0.00178837	0.00470254	0.201877	-0.189335	0.593089	0.296092	0.391244	0.403373	0.0361939	0.770551	0.0327786	0.0582523
DBNL	Q9UJU6	0.0017953	0.00471354	-0.274021	-0.438689	-0.109354	0.00227965	0.00880211	-0.10689	-0.263382	0.0496023	0.170604	0.233175
HRSP12; RIDA	P52758	0.0017953	0.00471354	-0.40431	-0.666201	-0.142419	0.00412117	0.0139866	-0.46656	-0.706607	-0.226513	0.000560736	0.00189741
PCBP1	Q15365	0.00181627	0.004754	-0.30624	-0.510573	-0.101907	0.00513199	0.0163575	-0.282405	-0.468121	-0.0966888	0.00461257	0.0114015
ABR	Q12979	0.00181627	0.004754	0.355529	0.0708781	0.640179	0.0167084	0.040799	0.448176	0.185641	0.710711	0.00183979	0.00529797
PON3	Q15166	0.00181627	0.004754	0.703806	0.375032	1.03258	0.000207071	0.00138088	0.603832	0.301575	0.906088	0.000426468	0.00150348
PRPF4	O43172	0.00181627	0.004754	0.127072	-0.0244865	0.278631	0.0960325	0.161359	-0.130495	-0.242637	-0.0183534	0.0245869	0.0458875
DCXR	Q7Z4W1	0.00182567	0.00477495	-0.366006	-0.559066	-0.172946	0.00071441	0.00362073	-0.420774	-0.612915	-0.228632	0.000161218	0.000673414
MIER1	Q8N108	0.00183986	0.00480838	-0.469336	-0.741444	-0.197228	0.00168539	0.00692626	-0.415709	-0.661458	-0.16996	0.00198751	0.00562341
SERPINA1	P01009	0.00184382	0.00481504	0.609773	0.323037	0.896509	0.000222386	0.00146586	0.566086	0.293745	0.838427	0.000283229	0.00106358
CBX5	P45973	0.00186857	0.00487596	0.320068	0.175902	0.464233	0.000138568	0.00101508	0.203369	0.0507607	0.355978	0.0113356	0.0239969
TPP2	P29144	0.00187522	0.00488958	-0.319781	-0.505196	-0.134366	0.00168652	0.00692626	-0.275085	-0.432884	-0.117285	0.00153618	0.00452261
PSMD9	O00233	0.00188796	0.00491905	-0.319056	-0.507921	-0.130191	0.00201111	0.00800931	-0.253746	-0.423354	-0.084138	0.00519674	0.0125996
NAA38; LSM8	O95777	0.00191742	0.00499201	-0.43431	-0.700282	-0.168337	0.00266014	0.00988092	-0.405509	-0.657157	-0.153861	0.0029565	0.00781622
DHODH	Q02127	0.00194464	0.00504955	-0.304694	-0.496288	-0.1131	0.00328158	0.0116335	-0.388477	-0.564171	-0.212782	0.000144847	0.000613892
C1orf123	Q9NWV4	0.00194715	0.00504955	-0.412703	-0.628328	-0.197079	0.000651829	0.00335829	-0.399528	-0.614645	-0.184411	0.000866929	0.00276915
TFRC	P02786	0.00194904	0.00504955	-0.123185	-0.31914	0.072769	0.205769	0.293307	-0.303958	-0.476063	-0.131853	0.00137018	0.00412259
CTIF	O43310	0.00194986	0.00504955	0.236539	0.0683459	0.404732	0.00800127	0.0234293	-0.0418306	-0.202157	0.118496	0.593848	0.661026
MAN2C1	Q9NTJ4	0.00194986	0.00504955	-0.473891	-0.721867	-0.225915	0.000661616	0.00339848	-0.240542	-0.451259	-0.0298252	0.027131	0.0494223
S100A10	P60903	0.00194986	0.00504955	0.50808	0.264509	0.751651	0.00027317	0.00168381	0.483497	0.25136	0.715634	0.000277244	0.00104801
MRPL48	Q96GC5	0.00194986	0.00504955	0.439839	0.0647011	0.814976	0.0236383	0.0536608	0.807973	0.465375	1.15057	6.89101e-05	0.000334385
CAB39	Q9Y376	0.00196248	0.00507455	-0.202713	-0.381399	-0.0240274	0.027996	0.0610729	-0.32706	-0.481605	-0.172514	0.000234035	0.00092027
CAD	P27708	0.00196248	0.00507455	0.321521	0.0979656	0.545077	0.00687086	0.0206912	0.233982	0.0218732	0.446092	0.0321333	0.0573139
PKM	P14618	0.00197773	0.00511013	-0.287186	-0.466662	-0.10771	0.00312682	0.0112717	-0.315786	-0.475866	-0.155706	0.000484129	0.00166788
HNRNPLL; HNRPLL	Q8WVV9	0.00199034	0.00513047	0.256115	-0.00141941	0.513649	0.0511685	0.0981589	0.178855	-0.0443241	0.402033	0.110687	0.161711
ATG9A	Q7Z3C6	0.0019931	0.00513047	0.323025	0.0809797	0.565069	0.0112347	0.0305162	0.444264	0.274504	0.614024	1.89447e-05	0.000114707
SLC8A1	P32418	0.0019931	0.00513047	0.272925	0.115277	0.430573	0.00163227	0.00675496	0.231912	0.0880918	0.375732	0.00294052	0.007786
VDAC1	P21796	0.0019931	0.00513047	0.507947	0.17753	0.838363	0.00425437	0.0142969	0.649383	0.339161	0.959605	0.000262925	0.00100387
VDAC3	Q9Y277	0.0019931	0.00513047	0.499462	0.178779	0.820145	0.00385451	0.0132792	0.636003	0.331376	0.94063	0.000270312	0.00102635
BTF3	P20290	0.00200083	0.00513491	-0.287292	-0.461367	-0.113216	0.00243984	0.00929475	-0.236317	-0.389419	-0.083214	0.00412552	0.0104081
EXOC5	O00471	0.00200083	0.00513491	0.435675	0.202816	0.668534	0.000809677	0.00400276	0.361904	0.149495	0.574314	0.00187036	0.00536294
KTN1	Q86UP2	0.00200083	0.00513491	-0.330694	-0.555996	-0.105391	0.00596039	0.0185537	-0.334418	-0.541697	-0.12714	0.00292804	0.007771
RUVBL1	Q9Y265	0.00200083	0.00513491	-0.200709	-0.410007	0.00858973	0.0593047	0.110321	-0.255667	-0.460314	-0.0510196	0.016683	0.033259
ITIH2	P19823	0.0020162	0.00516987	0.589397	0.21991	0.958884	0.00320401	0.0114774	0.571223	0.21831	0.924136	0.00285364	0.00760303
RBPMS	Q93062	0.00201898	0.00516987	-0.0360855	-0.250409	0.178238	0.730242	0.789806	0.307622	0.11773	0.497513	0.00283416	0.00756292
WASF2	Q9Y6W5	0.00201898	0.00516987	0.00898875	-0.213672	0.23165	0.934026	0.946476	0.318157	0.0923903	0.543925	0.00789046	0.0177704
SPIN1	Q9Y657	0.00202057	0.00517007	0.24914	0.09684	0.401441	0.00262178	0.00974904	0.218805	0.0751007	0.362508	0.00456833	0.0113084
TAF10	Q12962	0.00203205	0.00519555	-0.34133	-0.548203	-0.134457	0.00244508	0.00930438	-0.348037	-0.541825	-0.154249	0.00117979	0.00363317
C7	P10643	0.00203993	0.00520792	0.484557	0.0507259	0.918388	0.0302474	0.0650387	0.445042	0.0226626	0.867422	0.0398158	0.0684471
NOL3	O60936	0.00203993	0.00520792	-0.428593	-0.69498	-0.162206	0.00299456	0.0108867	-0.422494	-0.667748	-0.177239	0.00170245	0.00493985
IGF2R	P11717	0.00207176	0.00528524	0.0737691	-0.104601	0.252139	0.400253	0.496651	-0.190947	-0.347009	-0.0348857	0.0187677	0.0366673
TECR	Q9NZ01	0.00207444	0.00528812	0.583705	0.228524	0.938885	0.00252564	0.00954722	0.722104	0.414803	1.02941	7.19379e-05	0.000346132
SMYD1	Q8NB12	0.00208787	0.00531838	0.529239	0.189205	0.869274	0.00387471	0.0133086	0.342385	0.0502879	0.634482	0.0236696	0.0446381
TES	Q9UGI8	0.00210851	0.00536697	-0.214618	-0.409136	-0.0201005	0.0321048	0.0682177	0.00223592	-0.188994	0.193465	0.980871	0.986059
COX6C	P09669	0.00211498	0.00537145	0.545561	0.0991628	0.991959	0.0188895	0.0451263	0.671647	0.255206	1.08809	0.00293603	0.00778014
IPO9	Q96P70	0.00211498	0.00537145	0.220158	0.086054	0.354262	0.00254706	0.00959637	0.0809664	-0.0295839	0.191517	0.143014	0.200594
TOP2B	Q02880	0.00211498	0.00537145	0.40802	0.18953	0.626511	0.000824207	0.00405699	0.200839	-0.00405743	0.405735	0.0543133	0.0892868
SUN2	Q9UH99	0.00212045	0.00538134	0.282469	0.0744926	0.490445	0.010054	0.0279405	0.304073	0.105435	0.502711	0.00438986	0.0109379
SOD1	P00441	0.00213676	0.00541872	-0.462784	-0.718525	-0.207043	0.00110263	0.00504291	-0.251597	-0.447175	-0.0560185	0.0140589	0.0288213
GOLPH3	Q9H4A6	0.00215268	0.00545317	0.342622	0.0304799	0.654764	0.0329126	0.0694168	0.485173	0.208569	0.761777	0.00145561	0.00433767
ACAD8	Q9UKU7	0.00215353	0.00545317	-0.287316	-0.455842	-0.11879	0.0018614	0.00755509	-0.332234	-0.490731	-0.173736	0.00025914	0.000992743
DBT	P11182	0.00216731	0.005484	-0.23525	-0.425014	-0.0454858	0.0174356	0.0422132	-0.38323	-0.569942	-0.196519	0.000323189	0.00119304
TOP3B	O95985	0.00221182	0.00559248	0.23425	0.0630379	0.405462	0.00959009	0.0270009	0.186703	0.0171161	0.356291	0.0324431	0.057716
PLN	P26678	0.00222988	0.00563399	0.447901	0.211056	0.684746	0.000731551	0.00368935	0.182225	-0.044172	0.408621	0.109228	0.160304
HIST2H2BE	Q16778	0.00224199	0.00566042	0.533796	0.277208	0.790383	0.000281023	0.0017229	0.265946	0.0177441	0.514149	0.0368716	0.0640943
CDS2	O95674	0.00225011	0.00567673	0.602146	0.274002	0.930289	0.000970392	0.0045726	0.249973	-0.0167373	0.516684	0.0648259	0.103679
NCBP1	Q09161	0.0022676	0.00571242	0.264815	-0.0228428	0.552473	0.0693612	0.125348	0.352109	0.087699	0.616519	0.0113857	0.0240585
HPX	P02790	0.0022676	0.00571242	-0.494737	-1.39394	0.404468	0.266081	0.359787	0.37766	-0.471503	1.22682	0.366318	0.440483
FAH	P16930	0.00228494	0.00575186	-0.393901	-0.619635	-0.168167	0.00152396	0.00645232	-0.251308	-0.459852	-0.0427642	0.0204099	0.0394253
ZNF330	Q9Y3S2	0.00229113	0.00576321	0.345816	0.154405	0.537226	0.00111887	0.00509676	0.184603	0.000959409	0.368246	0.0489144	0.0817071
PABPC4	Q13310	0.00229765	0.00577536	0.0216262	-0.0753158	0.118568	0.648116	0.721043	-0.0771872	-0.168634	0.0142597	0.093961	0.142042
C19orf25	Q9UFG5	0.00231253	0.00580848	-0.107022	-0.317735	0.103692	0.303576	0.397906	-0.283207	-0.477227	-0.0891873	0.00619569	0.0145473
MYH10	P35580	0.00232089	0.0058252	0.305539	0.129561	0.481518	0.00159204	0.00664533	0.331564	0.171487	0.491642	0.00029392	0.00109891
HSPB1	P04792	0.00234497	0.00588133	-0.293813	-0.478724	-0.108902	0.00330373	0.0116967	-0.0780733	-0.220984	0.0648378	0.269391	0.341582
PSMD7	P51665	0.00236688	0.00593193	-0.245968	-0.400217	-0.0917179	0.003213	0.011486	-0.224193	-0.364786	-0.0836004	0.00321128	0.00838609
CSNK2B	P67870	0.00237223	0.00593697	-0.0131455	-0.141306	0.115015	0.833482	0.873251	0.229645	0.0966336	0.362656	0.0016702	0.00486692
NPEPPS	P55786	0.00237236	0.00593697	-0.307874	-0.495406	-0.120341	0.00254691	0.00959637	-0.285415	-0.452934	-0.117896	0.00187062	0.00536294
ISYNA1	Q9NPH2	0.00237542	0.00593754	-0.358673	-0.603355	-0.113992	0.00601513	0.0186743	-0.391763	-0.59881	-0.184716	0.000727165	0.00238051
UBE2I	P63279	0.00237606	0.00593754	-0.370648	-0.571216	-0.17008	0.000909042	0.00436774	-0.386328	-0.577518	-0.195138	0.000379785	0.00136332
NDUFB10	O96000	0.00238156	0.00594261	0.461736	0.168601	0.754871	0.00353493	0.0123184	0.471237	0.194259	0.748216	0.00189335	0.00540781
NDUFB6	O95139	0.00238156	0.00594261	0.416066	0.170765	0.661368	0.00194416	0.00783389	0.182917	-0.0200095	0.385843	0.0749351	0.117163
PAK2	Q13177	0.00240227	0.00598991	-0.271525	-0.429105	-0.113944	0.00169997	0.00697315	-0.24796	-0.397418	-0.0985012	0.00233611	0.00645545
MYL12B; MYL12A	O14950	0.00240938	0.00599453	0.423052	0.161974	0.684129	0.00282953	0.0104421	0.612551	0.37485	0.850252	2.31023e-05	0.000135795
MSI2	Q96DH6	0.00240938	0.00599453	0.111376	-0.0189602	0.241713	0.0902036	0.153373	-0.0810766	-0.207687	0.0455342	0.197759	0.264168
WIBG; PYM1	Q9BRP8	0.00240938	0.00599453	-0.276069	-0.448344	-0.103794	0.0030907	0.0111768	-0.131881	-0.287098	0.0233366	0.0919402	0.139666
EIF1AX; LOC101060318; LOC107984923	P47813	0.00244449	0.00607747	-0.103574	-0.280633	0.0734847	0.237896	0.330246	-0.313224	-0.462789	-0.163658	0.000261682	0.00100136
MAGT1	Q9H0U3	0.00245646	0.00610281	0.670278	0.285414	1.05514	0.00154994	0.00651026	0.647107	0.279771	1.01444	0.00140137	0.00419431
SIAE	Q9HAT2	0.00246032	0.00610794	0.140747	-0.17014	0.451633	0.357926	0.45463	0.501949	0.272839	0.731059	0.000160448	0.000671802
IPO7	O95373	0.00247556	0.00614132	0.361968	0.105344	0.618592	0.00784461	0.0230553	0.281714	0.0632765	0.500152	0.0138486	0.0284711
BCAS3	Q9H6U6	0.00248505	0.0061604	-0.120209	-0.308437	0.0680192	0.198915	0.28544	-0.265261	-0.429221	-0.101301	0.00286435	0.00762399
WDR26	Q9H7D7	0.00250841	0.00621381	0.140791	0.00989209	0.271691	0.0362276	0.0747495	0.223433	0.0843859	0.36248	0.00302319	0.00796791
TMEM11	P17152	0.00251419	0.00622361	0.760853	0.347654	1.17405	0.000939815	0.00447164	0.662704	0.28481	1.0406	0.00145819	0.00434156
IGFBP7	Q16270	0.00252394	0.00623872	0.230943	0.00901798	0.452868	0.0420984	0.0846172	0.422092	0.226398	0.617786	0.000190528	0.000767499
RAB5A	P20339	0.00252394	0.00623872	0.133952	0.000298013	0.267606	0.0495341	0.0956839	0.228918	0.100849	0.356987	0.00123121	0.00376743
GNB2L1; RACK1	P63244	0.00255003	0.00628435	0.273518	0.00562562	0.54141	0.045764	0.0902644	0.155268	-0.0821409	0.392678	0.188726	0.254086
CCT7	Q99832	0.00255342	0.00628435	-0.180267	-0.31872	-0.0418154	0.013079	0.0338849	-0.169763	-0.297189	-0.0423365	0.0113556	0.0240245
HIST1H1D	P16402	0.00255342	0.00628435	0.864584	0.387205	1.34196	0.00109423	0.00501789	0.637558	0.283429	0.991688	0.00115409	0.00356974
PSMA2	P25787	0.00255342	0.00628435	-0.465464	-0.731025	-0.199903	0.00146583	0.00629186	-0.429277	-0.661649	-0.196906	0.000911159	0.00289422
RNASEH2B	Q5TBB1	0.00255342	0.00628435	-0.380702	-0.567282	-0.194121	0.000344002	0.00202205	-0.247638	-0.414703	-0.0805722	0.00555563	0.0132537
MSRB2	Q9Y3D2	0.00255342	0.00628435	-0.131958	-0.304572	0.0406555	0.127122	0.20087	-0.286334	-0.419624	-0.153044	0.000199105	0.000799456
PLXNB2	O15031	0.00260332	0.00640256	0.177579	0.0415217	0.313637	0.0128883	0.0335291	0.0194446	-0.101806	0.140695	0.742576	0.790156
GMPR2	Q9P2T1	0.00262601	0.00645372	-0.394188	-0.632757	-0.155619	0.00241679	0.0092275	-0.207848	-0.41718	0.00148362	0.0515072	0.0854126
SCO1	O75880	0.00264386	0.00648828	0.0239144	-0.104941	0.15277	0.703974	0.766729	0.196919	0.0585423	0.335296	0.00738594	0.0168253
SERPINC1	P01008	0.00264386	0.00648828	0.0846386	-0.564373	0.73365	0.789302	0.83817	0.226917	-0.420632	0.874465	0.475013	0.546592
ITGA5	P08648	0.0026542	0.00650897	0.100781	-0.122566	0.324128	0.359485	0.456157	-0.2368	-0.412231	-0.0613698	0.0104556	0.0225384
PKP2	Q99959	0.00266356	0.00652724	0.352685	0.102103	0.603266	0.00795896	0.0233513	0.360295	0.141032	0.579558	0.00252686	0.00686608
P4HB	P07237	0.00266793	0.00653328	0.349461	0.100874	0.598048	0.00802288	0.0234318	0.486231	0.278478	0.693983	7.54189e-05	0.000358843
LANCL1	O43813	0.00267389	0.00654319	-0.21082	-0.381931	-0.0397082	0.0180546	0.0434923	-0.26316	-0.421304	-0.105016	0.00227894	0.00631787
PFKFB2	O60825	0.00268167	0.0065568	-0.275675	-0.494946	-0.0564039	0.0160886	0.039625	-0.0417893	-0.248572	0.164994	0.679168	0.736196
H2AFX	P16104	0.0026852	0.0065568	0.456768	0.139521	0.774014	0.00681925	0.020572	0.515692	0.263844	0.76754	0.000331303	0.00121483
STX4	Q12846	0.0026852	0.0065568	0.0108498	-0.104411	0.12611	0.846992	0.882327	-0.142551	-0.265801	-0.0193016	0.0253735	0.0469966
TPMT	P51580	0.00271562	0.00661921	-0.0812543	-0.223428	0.0609192	0.248522	0.341169	-0.207273	-0.341727	-0.072818	0.00416474	0.0104839
LDHA	P00338	0.00271656	0.00661921	-0.450199	-0.722706	-0.177691	0.00241973	0.00922843	-0.446925	-0.706119	-0.187731	0.00168881	0.00490442
ETHE1	O95571	0.00271656	0.00661921	0.202584	0.0801842	0.324983	0.00238352	0.00915154	0.18984	0.0718346	0.307846	0.00299576	0.00790171
LYPLAL1	Q5VWZ2	0.00273062	0.006644	-0.220024	-0.362959	-0.0770882	0.00421247	0.0142119	-0.112969	-0.248292	0.0223534	0.0973916	0.146516
SLC39A7	Q92504	0.00273062	0.006644	0.412719	0.124126	0.701311	0.00714298	0.0214164	0.491105	0.237283	0.744926	0.000586161	0.00197174
VAT1	Q99536	0.0027696	0.0067294	-0.197707	-0.355557	-0.0398567	0.0164425	0.0402935	0.230698	-0.0107657	0.472161	0.0601771	0.0972119
ARL8A	Q96BM9	0.00276966	0.0067294	-0.0729376	-0.261364	0.115488	0.43064	0.525962	-0.255041	-0.435093	-0.0749882	0.00762208	0.0172569
UFC1	Q9Y3C8	0.0028201	0.00684423	0.0447432	-0.0744332	0.16392	0.444451	0.539364	-0.1038	-0.216265	0.00866394	0.0686999	0.108908
ANP32B	Q92688	0.00282092	0.00684423	-0.215409	-0.440927	0.0101102	0.0602371	0.111874	-0.37364	-0.580852	-0.166427	0.0011379	0.00352924
ACAT1	P24752	0.00286134	0.00693739	-0.336455	-0.52402	-0.14889	0.00119348	0.00535598	-0.242285	-0.432875	-0.0516944	0.0150821	0.0305481
CDK16	Q00536	0.00286785	0.00694823	-0.167637	-0.33485	-0.000423078	0.0494716	0.0956172	-0.247482	-0.389233	-0.105731	0.0015161	0.00448278
RPLP1	P05386	0.00290135	0.00702442	-0.428027	-0.793397	-0.0626565	0.0237429	0.0537554	-0.51616	-0.847165	-0.185154	0.00381789	0.009718
ACTR1A	P61163	0.00290882	0.00703255	-0.104864	-0.274321	0.0645916	0.212678	0.301397	-0.254607	-0.409975	-0.0992403	0.00258324	0.00698597
OPTN	Q96CV9	0.00290882	0.00703255	0.0673034	-0.163657	0.298264	0.551749	0.637719	0.425832	0.212662	0.639002	0.000426739	0.00150348
NRP1	O14786	0.00291163	0.00703439	0.167332	-0.0349923	0.369657	0.100349	0.167379	0.314853	0.147066	0.48264	0.000786836	0.00256359
AKAP1	Q92667	0.00293143	0.00707722	-0.419478	-0.71379	-0.125165	0.00730996	0.0218405	-0.412253	-0.683411	-0.141095	0.00461895	0.011409
CCDC124	Q96CT7	0.00294565	0.00709886	-0.311999	-0.545943	-0.0780554	0.011283	0.0306037	-0.3342	-0.531367	-0.137032	0.00195414	0.00555243
ATP5I	P56385	0.00294662	0.00709886	0.222167	-0.00338442	0.447717	0.0532387	0.101239	0.438048	0.242649	0.633448	0.00012402	0.000542547
SLC25A6	P12236	0.00294662	0.00709886	0.537639	0.134911	0.940366	0.0112122	0.0304904	0.820326	0.429299	1.21135	0.000256883	0.000985199
RTN2	O75298	0.00295805	0.00711637	0.0740853	-0.118066	0.266236	0.432439	0.527635	-0.130957	-0.318074	0.0561611	0.160753	0.221481
DMAP1	Q9NPF5	0.00295805	0.00711637	0.34312	0.01216	0.67408	0.0428034	0.0857824	0.531498	0.224484	0.838511	0.00163165	0.00476268
LLGL1	Q15334	0.00300033	0.00721301	0.0958564	-0.0985305	0.290243	0.317528	0.413972	-0.116313	-0.306629	0.0740023	0.218213	0.285909
PTBP2	Q9UKA9	0.00304322	0.007311	-0.00322465	-0.116793	0.110344	0.953569	0.963425	0.110302	-0.00220541	0.22281	0.0542682	0.0892868
IDH1	O75874	0.00305108	0.00731961	-0.146543	-0.56972	0.276634	0.48016	0.573143	0.185404	-0.167788	0.538597	0.288056	0.361364
PPP1R12C	Q9BZL4	0.00305108	0.00731961	-0.219752	-0.425586	-0.013918	0.0374944	0.0769456	-0.306204	-0.497018	-0.11539	0.00305554	0.00802225
PLEKHA2	Q9HB19	0.00307084	0.00736184	-0.399498	-0.615473	-0.183523	0.000901066	0.00434162	-0.304901	-0.494764	-0.115038	0.0030379	0.00800051
ETFB	P38117	0.00308775	0.00739718	-0.263416	-0.437783	-0.0890491	0.00484231	0.0156871	-0.199107	-0.336256	-0.0619586	0.00643638	0.0150197
STAG1	Q8WVM7	0.00313087	0.00749525	0.330094	0.13457	0.525617	0.00202191	0.00804299	0.396309	0.218843	0.573776	0.000129568	0.000563217
FXR1	P51114	0.00313489	0.00749962	0.375264	0.174855	0.575674	0.000803555	0.003984	0.303884	0.120358	0.48741	0.00237401	0.00653377
IWS1	Q96ST2	0.00314606	0.00752108	-0.246563	-0.434076	-0.0590492	0.0123169	0.0325348	-0.131864	-0.311322	0.0475943	0.141774	0.199019
MTHFR	P42898	0.00315111	0.0075279	0.190471	0.0589104	0.322031	0.00656247	0.019885	0.0699625	-0.0534105	0.193335	0.252113	0.323389
ABCB8	Q9NUT2	0.00317151	0.00754501	0.304997	-0.0792057	0.6892	0.113891	0.184489	0.612033	0.236905	0.98716	0.00267702	0.00720542
	P02765	0.00317151	0.00754501	0.18347	-0.666273	1.03321	0.658652	0.730388	0.437276	-0.429308	1.30386	0.306671	0.380392
SFXN1	Q9H9B4	0.00317151	0.00754501	0.674807	0.263439	1.08617	0.00256345	0.00962223	0.818761	0.428519	1.209	0.000256611	0.000985199
PDXP	Q96GD0	0.00317151	0.00754501	-0.244515	-0.428123	-0.0609061	0.0113857	0.0308153	-0.310485	-0.494047	-0.126923	0.00198899	0.00562341
CDH13	P55290	0.00317151	0.00754501	0.360499	0.0502145	0.670784	0.0247903	0.0557211	-0.179607	-0.440956	0.0817421	0.168104	0.230218
RPS20	P60866	0.00317151	0.00754501	0.407283	0.178909	0.635657	0.00125737	0.00558043	0.195995	-0.00198868	0.393978	0.052148	0.0862783
CCT3	P49368	0.00319207	0.00758866	-0.165686	-0.289627	-0.0417444	0.0111171	0.0303041	-0.174254	-0.287591	-0.0609173	0.00424875	0.0106562
TSN	Q15631	0.00319616	0.00759309	-0.383702	-0.600502	-0.166901	0.00134578	0.00587983	-0.444552	-0.639238	-0.249867	0.000100512	0.000456038
PRDX4	Q13162	0.003221	0.00764679	0.366443	0.148036	0.584849	0.00212971	0.00834564	0.341475	0.141444	0.541507	0.00183981	0.00529797
SYNPO	Q8N3V7	0.00327977	0.00778004	0.174452	-0.137627	0.486531	0.258721	0.351642	0.466565	0.185464	0.747666	0.00232779	0.00643764
DBN1	Q16643	0.00328295	0.00778004	0.360608	0.0843678	0.636849	0.0128741	0.0335176	0.45701	0.221921	0.692099	0.000559686	0.00189573
KNG1	P01042	0.00328395	0.00778004	-0.316021	-1.02649	0.394449	0.366238	0.462837	0.434693	-0.216509	1.0859	0.180108	0.244504
MURC; CAVIN4	Q5BKX8	0.00328819	0.00778326	-0.300052	-0.457704	-0.1424	0.000688111	0.00350302	-0.0768599	-0.226464	0.0727442	0.298187	0.371485
DYNC1LI2	O43237	0.00329249	0.00778326	0.130223	-0.0805609	0.341006	0.213411	0.30206	0.320418	0.122693	0.518143	0.00282661	0.00755455
RILPL1	Q5EBL4	0.00329249	0.00778326	0.104096	-0.222762	0.430955	0.515753	0.606528	-0.344925	-0.676642	-0.0132093	0.0422444	0.0719711
TTC28	Q96AY4	0.00329568	0.00778326	-0.24877	-0.417866	-0.079674	0.00586346	0.0182686	-0.277655	-0.416226	-0.139084	0.000413813	0.00146548
PTGR1	Q14914	0.00329668	0.00778326	-0.238154	-0.411128	-0.065181	0.00920598	0.0262666	-0.156824	-0.316058	0.00241056	0.0532686	0.0879073
ATP6	P00846	0.0033223	0.00783835	0.78829	0.368712	1.20787	0.000778529	0.00387678	0.557188	0.208419	0.905957	0.00316491	0.00828397
CRBN	Q96SW2	0.00336119	0.00792462	-0.223583	-0.369283	-0.0778832	0.00431177	0.0144189	-0.195991	-0.342066	-0.049916	0.0108619	0.0232242
TGFB1I1	O43294	0.00336545	0.0079292	0.233689	0.0858056	0.381573	0.00344827	0.0120866	0.0253387	-0.128506	0.179184	0.735889	0.784749
EBNA1BP2	Q99848	0.00340046	0.00800617	0.379547	0.172134	0.58696	0.000995576	0.00467197	0.210238	0.00737727	0.413098	0.0428714	0.0728942
PLCXD3	Q63HM9	0.00340476	0.00801079	-0.29645	-0.737395	0.144495	0.177126	0.260175	-0.591526	-0.943434	-0.239618	0.00209597	0.00589618
RAP2A	P10114	0.00341797	0.00803633	0.204667	0.0718105	0.337524	0.00418809	0.0141516	0.0487166	-0.0703737	0.167807	0.405333	0.48014
MTMR6	Q9Y217	0.00343575	0.0080717	0.439054	0.0841816	0.793927	0.0176344	0.0426342	0.322706	0.0114053	0.634006	0.0428219	0.0728462
VPS25	Q9BRG1	0.00344009	0.0080717	0.041198	-0.0859596	0.168355	0.508579	0.599858	0.165556	0.048283	0.282828	0.0077974	0.0176188
MCM6	Q14566	0.00344009	0.0080717	-0.0609902	-0.39625	0.274269	0.709545	0.771078	-0.43766	-0.715839	-0.159481	0.00356588	0.00916518
SND1	Q7KZF4	0.00345475	0.00810054	0.653752	0.187031	1.12047	0.00821825	0.0238867	0.611101	0.201304	1.0209	0.00532018	0.0128352
NUFIP2	Q7Z417	0.00351083	0.00822641	-0.287681	-0.528445	-0.0469161	0.0213745	0.0496417	-0.355958	-0.576658	-0.135259	0.00293547	0.00778014
HIST1H1C	P16403	0.00353458	0.00827638	0.946023	0.431201	1.46085	0.000957964	0.00453905	1.14002	0.633058	1.64698	0.000119758	0.000526596
LARP7	Q4G0J3	0.00354829	0.0083028	0.153215	-0.0634888	0.369919	0.156694	0.235833	-0.0509133	-0.262458	0.160631	0.622611	0.687747
PLIN3	O60664	0.00356665	0.00833436	-0.393722	-0.619034	-0.16841	0.00150523	0.00639678	-0.249402	-0.447269	-0.0515352	0.0158501	0.0319148
EWSR1	Q01844	0.00356665	0.00833436	-0.454406	-0.855742	-0.0530704	0.0282738	0.0614124	-0.588818	-0.979345	-0.198291	0.0049105	0.0120249
YTHDC1	Q96MU7	0.0036038	0.00841542	0.281132	0.103955	0.458309	0.00333988	0.0117791	0.165296	0.00863823	0.321954	0.0395625	0.068046
AKR1B1	P15121	0.00360831	0.00842021	-0.127548	-0.300685	0.0455893	0.140791	0.217939	0.16585	0.00563109	0.326069	0.0430949	0.073165
D2HGDH	Q8N465	0.00361763	0.00842472	-0.330404	-0.547231	-0.113577	0.00454322	0.0149247	-3.79381e-05	-0.186165	0.186089	0.999666	0.999744
	P17405	0.00361763	0.00842472	0.408958	0.174122	0.643794	0.00155097	0.00651026	0.389794	0.18133	0.598259	0.000813719	0.00262369
HIST1H4A; HIST1H4F; HIST1H4D; HIST1H4J; HIST2H4A; HIST2H4B; HIST1H4H; HIST1H4C; HIST4H4; HIST1H4E; HIST1H4I; HIST1H4B; HIST1H4K; HIST1H4L	P62805	0.00361763	0.00842472	0.568908	0.221654	0.916162	0.00259013	0.00965232	0.533495	0.248609	0.818381	0.000802221	0.00260379
PSMD1	Q99460	0.00363665	0.00846325	-0.135426	-0.268243	-0.00260959	0.0460265	0.0906487	-0.139489	-0.263298	-0.0156802	0.0289783	0.0522587
NDRG3	Q9UGV2	0.00364575	0.0084729	-0.159939	-0.300314	-0.0195641	0.0273949	0.0600756	-0.265297	-0.410642	-0.119953	0.00101819	0.00320151
CTSC	P53634	0.00364575	0.0084729	-0.382318	-0.613201	-0.151435	0.00237421	0.00912602	-0.348741	-0.572365	-0.125117	0.00381549	0.009718
ADAMTSL4	Q6UY14	0.00365989	0.00849999	-0.0392252	-0.311086	0.232636	0.767545	0.823642	-0.408579	-0.675867	-0.14129	0.00443678	0.0110227
GATC	O43716	0.00367306	0.00852478	-0.295681	-0.530519	-0.060843	0.0159523	0.0394777	-0.323769	-0.516582	-0.130957	0.00211395	0.0059326
ZNF787	Q6DD87	0.00370264	0.00858179	-0.22147	-0.360691	-0.0822489	0.00327402	0.0116187	-0.158654	-0.291865	-0.0254433	0.0217482	0.0417044
DHCR7	Q9UBM7	0.00370264	0.00858179	0.474295	0.17564	0.772951	0.00331739	0.0117239	0.286401	-0.00195317	0.574755	0.0514396	0.0853419
GRHPR	Q9UBQ7	0.003717	0.00860342	-0.245817	-0.411739	-0.0798948	0.00557778	0.0175382	-0.245401	-0.395283	-0.0955183	0.00260194	0.00703099
MIA3	Q5JRA6	0.003717	0.00860342	-0.0664474	-0.304085	0.17119	0.567831	0.651644	-0.286205	-0.510894	-0.0615161	0.0149056	0.0302264
SCYL1	Q96KG9	0.00372077	0.00860632	0.611595	0.164815	1.05837	0.00955799	0.026934	0.678818	0.276967	1.08067	0.0020111	0.00567653
NUBP2	Q9Y5Y2	0.00372678	0.00861348	0.0987309	-0.0957685	0.29323	0.303842	0.398102	0.256376	0.0648077	0.447944	0.0110375	0.0234675
ATAD1	Q8NBU5	0.00373142	0.00861348	0.45627	0.106814	0.805725	0.0128594	0.0335176	0.512984	0.208822	0.817145	0.00203803	0.00574307
PALLD	Q8WX93	0.00373142	0.00861348	-0.219289	-0.409235	-0.0293435	0.0256162	0.0570156	-0.290063	-0.465227	-0.1149	0.00237227	0.00653377
ERBB2	P04626	0.00374141	0.00863072	0.206761	0.0691198	0.344402	0.00504691	0.016227	0.0263741	-0.097434	0.150182	0.662927	0.723405
XAB2	Q9HCS7	0.00375072	0.00864638	0.656614	0.336968	0.97626	0.00032083	0.00192217	0.492338	0.197011	0.787666	0.00224479	0.00623215
PSME4	Q14997	0.00376042	0.00865705	0.408623	0.0921457	0.7251	0.0137557	0.0351443	0.354784	0.0825131	0.627055	0.0130142	0.0269198
NDUFC2; NDUFC2-KCTD14	O95298	0.00376042	0.00865705	0.410472	0.177605	0.64334	0.00139482	0.00605543	0.230606	0.0218264	0.439385	0.0319342	0.0570183
SORT1	Q99523	0.00380331	0.0087499	0.407966	0.183501	0.632431	0.00105964	0.00490748	0.337321	0.149686	0.524956	0.00116926	0.00361015
C19orf10; MYDGF	Q969H8	0.00384878	0.00883669	0.228799	-0.0529306	0.51053	0.106257	0.175436	0.423766	0.175582	0.67195	0.00183654	0.00529747
NCKAP1	Q9Y2A7	0.00384878	0.00883669	0.0883324	-0.242294	0.418959	0.585071	0.666945	0.266665	-0.0448734	0.578202	0.0897027	0.136753
PTPN1	P18031	0.00384878	0.00883669	0.272594	0.0560628	0.489125	0.0159649	0.0394777	0.384474	0.179465	0.589482	0.000791197	0.00257289
APLP2	Q06481	0.0038739	0.00888747	0.240792	0.06198	0.419603	0.0106163	0.0291948	0.302183	0.130718	0.473649	0.00139623	0.00418256
MRPL12	P52815	0.00387869	0.00888747	-0.116299	-0.338937	0.106339	0.290349	0.385292	-0.312432	-0.494602	-0.130261	0.00176841	0.00511389
NDUFB3	O43676	0.00387869	0.00888747	0.387206	0.136526	0.637886	0.00410484	0.0139451	0.259614	0.0411012	0.478127	0.0220348	0.0421358
NUP210	Q8TEM1	0.00389373	0.00891001	0.149855	-0.0337864	0.333496	0.104687	0.173514	0.297577	0.136367	0.458787	0.000917974	0.00291316
NDUFB7	P17568	0.00389373	0.00891001	0.488553	0.197693	0.779413	0.00210991	0.00830178	0.412885	0.152707	0.673063	0.00333512	0.00865665
BDH2	Q9BUT1	0.00390883	0.00893858	-0.290212	-0.461503	-0.11892	0.0019625	0.00789849	-0.19157	-0.353658	-0.0294811	0.0226593	0.0431611
MYOM1	P52179	0.00393921	0.00900204	0.126991	-0.0437743	0.297756	0.137252	0.213816	-0.0553589	-0.217068	0.10635	0.485148	0.555081
RCOR3	Q9P2K3	0.00395449	0.00902489	-0.206227	-0.340806	-0.0716476	0.00435746	0.014512	-0.0503733	-0.189719	0.0889721	0.461337	0.532874
MTX3	Q5HYI7	0.00395449	0.00902489	0.389717	0.0947448	0.68469	0.0119602	0.0320155	0.551523	0.266933	0.836114	0.00057701	0.0019467
CLINT1	Q14677	0.00401127	0.00914837	-0.333059	-0.617021	-0.0490974	0.023593	0.0535933	-0.400245	-0.66443	-0.13606	0.00474017	0.0116579
CAV1	Q03135	0.00402138	0.00915429	-0.155521	-0.4746	0.163557	0.32304	0.419241	-0.366968	-0.67619	-0.0577471	0.0221686	0.0423208
PDP1	Q9P0J1	0.00402138	0.00915429	0.0954378	-0.183109	0.373984	0.484765	0.577431	0.322383	0.0657625	0.579004	0.0161585	0.0324212
SNX12	Q9UMY4	0.00402189	0.00915429	-0.24424	-0.454745	-0.0337351	0.0249652	0.056004	-0.364537	-0.565553	-0.163521	0.00108054	0.00337274
RPS3	P23396	0.00405159	0.00921576	0.653975	0.298979	1.00897	0.00093591	0.00446384	0.566488	0.231702	0.901274	0.00198265	0.00561943
NDUFAB1	O14561	0.00409469	0.0093076	-0.102563	-0.418021	0.212894	0.507112	0.598919	-0.36327	-0.664362	-0.062178	0.0202765	0.0392786
CDC73	Q6P1J9	0.00414787	0.00940971	0.209318	0.0590225	0.359614	0.00853795	0.0246276	0.178771	0.0362787	0.321262	0.0162823	0.0326123
TRAPPC8	Q9Y2L5	0.00414787	0.00940971	0.379235	0.0778028	0.680667	0.0160239	0.039551	0.276348	0.00641905	0.546277	0.0452276	0.0763689
SLC12A7	Q9Y666	0.00414787	0.00940971	0.0968326	-0.0612874	0.254953	0.217302	0.306667	0.180466	0.0369682	0.323964	0.0160579	0.0322429
XRN1	Q8IZH2	0.00415858	0.0094153	0.691071	0.255347	1.1268	0.00335133	0.0117917	0.679187	0.284121	1.07425	0.00173245	0.00502263
MARK2	Q7KZI7	0.00415858	0.0094153	0.461251	0.19515	0.727352	0.00161495	0.00671437	0.43638	0.194265	0.678494	0.00114248	0.00354024
CHST7	Q9NS84	0.00415858	0.0094153	-0.38627	-0.674986	-0.0975544	0.0110608	0.0301746	-0.520405	-0.759522	-0.281289	0.000172657	0.000710783
DDX5	P17844	0.00420611	0.0095166	0.595174	0.169998	1.02035	0.00825366	0.0239692	0.735062	0.366225	1.1039	0.000437008	0.00152863
BCAP29	Q9UHQ4	0.00421259	0.00952497	0.334192	0.114861	0.553523	0.00454591	0.0149247	0.351472	0.154575	0.548369	0.00124614	0.00379276
HSDL2	Q6YN16	0.00422348	0.00954327	0.266392	0.0826575	0.450127	0.00649687	0.0197387	0.316926	0.144108	0.489745	0.000975253	0.00308635
CPNE3	O75131	0.0042563	0.00960475	-0.158556	-0.494514	0.177402	0.338284	0.434901	0.0791612	-0.25189	0.410212	0.624846	0.68977
SERPINB1	P30740	0.0042563	0.00960475	-0.0354053	-0.218317	0.147506	0.691937	0.756923	0.261188	0.0919175	0.430458	0.00413553	0.0104257
HADHB	P55084	0.00429664	0.00968939	0.158314	-0.144867	0.461495	0.290519	0.385369	0.323781	0.0363495	0.611213	0.029002	0.0522739
PTRF; CAVIN1	Q6NZI2	0.00441468	0.00994903	0.285443	0.0784999	0.492385	0.00909743	0.0260438	0.321775	0.143717	0.499833	0.00111546	0.00346907
FAM50A	Q14320	0.0044404	0.0100004	-0.159672	-0.297943	-0.0214022	0.0255818	0.056976	0.0390395	-0.0991975	0.177277	0.564014	0.631999
DST	Q03001	0.00449913	0.0101193	-0.252067	-0.416824	-0.0873101	0.00440977	0.0146322	-0.0826949	-0.241522	0.0761326	0.291903	0.365653
RPL30	P62888	0.00449913	0.0101193	0.513639	0.171327	0.855951	0.00508807	0.016298	0.559045	0.220053	0.898037	0.00245372	0.00671533
EIF2B5	Q13144	0.00453304	0.0101889	0.44652	0.110785	0.782255	0.0114788	0.0310181	0.620939	0.295832	0.946046	0.00066466	0.00219691
EEF1D	P29692	0.00454623	0.0102118	-0.0598551	-0.190159	0.0704491	0.351075	0.447811	-0.148231	-0.274589	-0.0218735	0.0235694	0.0444983
RAB3GAP2	Q9H2M9	0.00455168	0.0102174	0.48114	0.235187	0.727093	0.000526613	0.00279309	0.33961	0.103728	0.575493	0.00681891	0.0158153
RAD50	Q92878	0.00459891	0.0103099	0.195271	-0.0398737	0.430416	0.0990506	0.165617	0.359627	0.13888	0.580374	0.00270895	0.0072799
IMPDH2	P12268	0.00459891	0.0103099	-0.0111354	-0.200875	0.178605	0.904219	0.925109	-0.182902	-0.364567	-0.00123706	0.0485892	0.0812428
CLTB	P09497	0.00460465	0.010316	-0.325137	-0.561895	-0.0883788	0.00936151	0.0265553	-0.310184	-0.523874	-0.0964935	0.00644271	0.0150242
TRIM28	Q13263	0.00461718	0.0103361	0.167151	-0.038144	0.372446	0.105418	0.174388	-0.0349493	-0.215291	0.145393	0.691604	0.7466
BTAF1	O14981	0.00462271	0.0103361	0.594484	0.290819	0.898148	0.000522705	0.00279149	0.40866	0.108986	0.708335	0.0097944	0.0213147
PGRMC1	O00264	0.00462271	0.0103361	0.0448778	-0.218752	0.308508	0.727386	0.787714	-0.227493	-0.479529	0.0245426	0.0745674	0.116695
NF2	P35240	0.00463404	0.0103547	0.157703	0.00432684	0.31108	0.0443856	0.0882659	0.270443	0.108207	0.432679	0.0022462	0.00623215
LYPLA1	O75608	0.00463958	0.0103603	-0.295154	-0.4888	-0.101508	0.0045348	0.0149169	-0.061759	-0.246209	0.12269	0.494667	0.563709
BUB3	O43684	0.00465864	0.0103961	-0.192768	-0.347943	-0.0375937	0.0172318	0.0418084	-0.251074	-0.395974	-0.106174	0.00161906	0.00473402
FEN1	P39748	0.00467068	0.0104162	-0.126271	-0.512788	0.260246	0.505092	0.597617	-0.334205	-0.663569	-0.00484073	0.0469998	0.078933
PPP5C	P53041	0.00468879	0.0104497	-0.221585	-0.398037	-0.0451327	0.0161966	0.0398335	-0.263695	-0.423995	-0.103395	0.00250445	0.00682686
AIDA	Q96BJ3	0.00470698	0.0104766	-0.360365	-0.569931	-0.150799	0.00172995	0.00706225	-0.273323	-0.464171	-0.0824753	0.00707158	0.0163238
ARMC8	Q8IUR7	0.00470698	0.0104766	0.394452	0.16725	0.621654	0.00159286	0.00664533	0.0799403	-0.084491	0.244372	0.324266	0.397461
VPS45	Q9NRW7	0.00471504	0.0104877	0.488829	0.0736462	0.904013	0.0231237	0.0527726	0.613806	0.215442	1.01217	0.00418027	0.0105152
UPF1	Q92900	0.00476196	0.0105646	0.150653	0.0118052	0.289501	0.0347726	0.0724755	0.148556	0.024058	0.273054	0.0215298	0.0413551
ITFG3; FAM234A	Q9H0X4	0.00476196	0.0105646	0.407185	0.161941	0.652429	0.00232261	0.00895789	0.0876091	-0.110158	0.285376	0.368175	0.442561
UBE2Z	Q9H832	0.00476196	0.0105646	-0.194677	-0.479696	0.0903426	0.170599	0.252321	0.036833	-0.233601	0.307267	0.78021	0.821767
CSRP2	Q16527	0.00476196	0.0105646	-0.390029	-0.635968	-0.144091	0.00335379	0.0117917	-0.120081	-0.35178	0.111618	0.294074	0.367699
AHSA1	O95433	0.00489275	0.0108407	0.165244	-0.0823815	0.412869	0.180231	0.264056	0.362263	0.163159	0.561368	0.0010485	0.00328173
HNRNPM	P52272	0.00489275	0.0108407	-0.0900108	-0.203765	0.0237432	0.114999	0.185572	-0.142641	-0.242398	-0.0428834	0.00714911	0.0164583
PSMD6	Q15008	0.00491067	0.0108734	0.0243662	-0.150884	0.199617	0.775752	0.830625	-0.200232	-0.328307	-0.0721569	0.00374333	0.0095638
EMD	P50402	0.00493715	0.0109179	-0.27483	-0.483102	-0.0665584	0.0120513	0.0320798	-0.254167	-0.441078	-0.0672558	0.00997409	0.0216781
PBLD	P30039	0.00493715	0.0109179	-0.0244648	-0.247315	0.198386	0.821979	0.865494	-0.239575	-0.427085	-0.0520658	0.0146403	0.0298299
MST4; STK26	Q9P289	0.00498837	0.011024	-0.251498	-0.399591	-0.103404	0.00192396	0.00777082	-0.128753	-0.286476	0.0289713	0.104572	0.154666
EIF2S3	P41091	0.00499482	0.0110312	-0.0405034	-0.164666	0.0836592	0.505707	0.598004	-0.146543	-0.264564	-0.0285225	0.0172766	0.0342628
EIF3E	P60228	0.00500077	0.0110372	0.406667	0.0327831	0.780552	0.034373	0.0719645	0.453315	0.12823	0.7784	0.00846562	0.0188916
RPL38	P63173	0.00504559	0.0111289	0.400126	0.0800865	0.720166	0.0166137	0.0405967	0.449279	0.144574	0.753983	0.0057692	0.0136679
TRDN	Q13061	0.00506026	0.0111541	0.538691	0.187697	0.889684	0.00430728	0.014418	0.383353	0.0577471	0.70896	0.023125	0.0438772
	Q8N1F8	0.00508586	0.0112033	0.538683	0.256997	0.82037	0.000657239	0.00338107	0.185549	0.0019	0.369197	0.0478708	0.0801988
GMPPA	Q96IJ6	0.00511938	0.0112541	-0.126785	-0.286617	0.0330475	0.114152	0.184641	-0.00109254	-0.140187	0.138002	0.987149	0.990043
AP2A2	O94973	0.00512539	0.0112541	0.114243	-0.000560357	0.229046	0.0510336	0.098027	0.132265	0.0284719	0.236058	0.0148691	0.0301704
UBE2G2	P60604	0.00512539	0.0112541	0.320481	0.0845929	0.556369	0.0100334	0.0279285	0.367176	0.147379	0.586973	0.00220688	0.00615301
CALCOCO1	Q9P1Z2	0.00512539	0.0112541	-0.175276	-0.314922	-0.0356311	0.0162431	0.0399192	-0.220443	-0.349887	-0.0909991	0.00187786	0.00537586
SIGMAR1	Q99720	0.00512539	0.0112541	0.252395	0.0456384	0.459153	0.0190106	0.0453208	0.292142	0.121507	0.462778	0.00179477	0.00518136
TTC37	Q6PGP7	0.00514422	0.0112833	0.562062	0.220521	0.903603	0.00249755	0.00947242	0.448557	0.146057	0.751057	0.0055408	0.0132335
BIRC6	Q9NR09	0.00514527	0.0112833	-0.0662219	-0.296784	0.16434	0.557434	0.642514	0.242756	0.0481229	0.43739	0.0168411	0.0335351
OBSCN	Q5VST9	0.00517084	0.0113249	0.327254	0.0799881	0.574519	0.0118327	0.0317488	0.274786	0.0497056	0.499866	0.019	0.0370786
PSMD5	Q16401	0.00517084	0.0113249	0.0731256	-0.142896	0.289147	0.48997	0.58171	0.244255	0.0361734	0.452337	0.023492	0.0444257
SAFB2	Q14151	0.00519195	0.0113638	0.12164	-0.043879	0.287159	0.14171	0.218866	-0.0866477	-0.226651	0.0533556	0.21264	0.279579
MORC2	Q9Y6X9	0.00523527	0.0114513	0.247061	0.0807552	0.413368	0.0054693	0.017213	0.0589139	-0.0885767	0.206404	0.416308	0.490761
GIPC1	O14908	0.00524583	0.0114671	0.192861	0.0214195	0.364303	0.0291992	0.0631819	-0.0479083	-0.200213	0.104396	0.520898	0.589478
FGF12	P61328	0.00532768	0.0116237	-0.2304	-0.426936	-0.0338642	0.0236561	0.0536614	-0.286467	-0.447529	-0.125405	0.00128704	0.00389643
FTO	Q9C0B1	0.00532768	0.0116237	-0.0535157	-0.18559	0.0785585	0.409715	0.504912	-0.190431	-0.314601	-0.066261	0.00432945	0.0108268
THAP4	Q8WY91	0.00532768	0.0116237	-0.494048	-0.82827	-0.159827	0.00566779	0.0177722	-0.0877435	-0.38926	0.213773	0.552304	0.621115
RPS18	P62269	0.00534902	0.0116616	0.613244	0.225186	1.0013	0.00344714	0.0120866	0.6539	0.286491	1.02131	0.00127968	0.00388446
SAMM50	Q9Y512	0.00535525	0.0116616	0.454546	0.153997	0.755095	0.00480284	0.0155887	0.461495	0.18274	0.740251	0.00237698	0.0065367
RPL9	P32969	0.00535525	0.0116616	0.611179	0.241354	0.981005	0.00241307	0.00922358	0.594686	0.255303	0.934069	0.00146859	0.00436494
YWHAE	P62258	0.00536285	0.0116707	-0.325165	-0.615198	-0.0351319	0.029693	0.0640882	-0.424737	-0.702424	-0.147051	0.00441628	0.0109877
SNX2	O60749	0.00536909	0.0116768	-0.233549	-0.427328	-0.0397707	0.0203955	0.0479209	-0.0943068	-0.270073	0.0814591	0.277802	0.35102
BRD7	Q9NPI1	0.00541781	0.0117678	0.378454	0.124509	0.632398	0.00534582	0.0168881	0.117438	-0.0888924	0.323769	0.250418	0.321697
USP14	P54578	0.00541781	0.0117678	0.194936	0.0463183	0.343553	0.0125048	0.0328815	0.100642	-0.0391382	0.240423	0.149572	0.208257
NT5DC1	Q5TFE4	0.00544655	0.0118215	0.0651081	-0.287121	0.417338	0.705104	0.767471	0.298314	-0.0486238	0.645252	0.0883478	0.135109
PAFAH1B2	P68402	0.00545287	0.0118215	-0.296064	-0.478984	-0.113143	0.00285575	0.0104975	-0.0564136	-0.19561	0.082783	0.409633	0.484395
CHID1	Q9BWS9	0.00545287	0.0118215	0.323957	0.0782866	0.569628	0.0121026	0.0321452	0.246181	0.0149127	0.477449	0.038004	0.0657288
GMPS	P49915	0.00547298	0.0118523	0.0749558	-0.291995	0.441906	0.675913	0.744461	0.285427	-0.0526691	0.623524	0.0939053	0.14202
IMMT	Q16891	0.00547402	0.0118523	0.121026	-0.0512686	0.293321	0.159279	0.238779	0.225028	0.0557327	0.394323	0.0115185	0.0242192
CLGN	O14967	0.00548254	0.0118607	-0.130092	-0.273901	0.0137168	0.0739711	0.131526	-0.213706	-0.340184	-0.0872277	0.00200669	0.00566878
ATP2B1	P20020	0.00549066	0.0118607	0.198634	-0.0425392	0.439806	0.101683	0.169027	0.354699	0.140628	0.568771	0.00236093	0.00651349
FBXL18	Q96ME1	0.00549525	0.0118607	0.175906	0.0272043	0.324608	0.0225531	0.0517361	0.264045	0.103513	0.424578	0.00250689	0.00682809
NDUFAF4	Q9P032	0.00549525	0.0118607	-0.13146	-0.280638	0.0177186	0.081205	0.141303	0.0777853	-0.0522765	0.207847	0.227899	0.297006
RPL36A	P83881	0.00549525	0.0118607	0.561133	0.247171	0.875095	0.00123326	0.00549345	0.335266	0.0433126	0.62722	0.0263227	0.0483359
CDC42BPB	Q9Y5S2	0.00553796	0.0119454	0.207398	0.0566608	0.358136	0.0092469	0.0262858	0.224305	0.0805823	0.368028	0.00379348	0.00967747
CBX3; C15orf57; CCDC32	Q13185	0.00556917	0.0120051	-0.0866199	-0.267733	0.0944934	0.332001	0.428432	-0.246229	-0.425183	-0.0672759	0.00924269	0.0203601
GANAB	Q14697	0.00557456	0.0120092	0.24153	0.0575427	0.425517	0.0124412	0.0327647	0.301283	0.130329	0.472237	0.00139617	0.00418256
ACAA2	P42765	0.005581	0.0120155	0.0921107	-0.0941671	0.278389	0.316227	0.412748	0.253511	0.0844811	0.422541	0.00510369	0.012418
MYO18B	Q8IUG5	0.00560988	0.0120701	0.183121	0.0620877	0.304154	0.00478893	0.0155583	0.10606	-0.0139544	0.226074	0.0804057	0.124425
ACTA2	P62736	0.00562334	0.0120914	0.138504	-0.0491063	0.326114	0.139989	0.217	0.320766	0.142919	0.498614	0.00113543	0.00352479
NME1	P15531	0.00564151	0.0121229	-0.384985	-0.679547	-0.0904223	0.012781	0.0334536	-0.493655	-0.758324	-0.228985	0.000833066	0.00267598
GLG1	Q92896	0.00566809	0.0121723	0.429435	0.169894	0.688975	0.00238952	0.0091595	0.384567	0.146479	0.622655	0.00290136	0.00770617
LGALS8	O00214	0.00567883	0.0121877	-0.122039	-0.264038	0.0199603	0.0884887	0.151058	-0.17026	-0.300483	-0.0400367	0.0127507	0.0265008
MT3	P25713	0.00570558	0.0122375	-0.432448	-0.736251	-0.128644	0.0073744	0.0219563	-0.418378	-0.713893	-0.122863	0.00764841	0.017305
LIN7C	Q9NUP9	0.0057417	0.0123072	-0.260173	-0.413927	-0.10642	0.00198318	0.00794435	-0.205663	-0.365539	-0.0457873	0.014061	0.0288213
UCHL3	P15374	0.00575736	0.0123331	-0.278725	-0.443293	-0.114157	0.00196816	0.00791195	-0.144089	-0.27659	-0.0115871	0.0344068	0.0607514
NAGA	P17050	0.00578903	0.0123932	-0.30108	-0.587856	-0.0143045	0.0404662	0.0820713	0.20623	-0.0235101	0.43597	0.0760617	0.118762
FBXO22	Q8NEZ5	0.00580128	0.0124116	-0.345971	-0.533226	-0.158717	0.000910824	0.00437017	-0.255623	-0.465306	-0.0459402	0.019151	0.0372884
RPL10	P27635	0.00582378	0.012452	0.527199	0.18143	0.872968	0.00452332	0.0148934	0.60133	0.266261	0.936398	0.00118763	0.0036504
	P26440	0.00586801	0.0125336	-0.208614	-0.424405	0.00717674	0.05743	0.107301	-0.348936	-0.560666	-0.137207	0.00246725	0.0067362
GBA2	Q9HCG7	0.00587662	0.0125336	0.17076	-0.0459902	0.387511	0.116506	0.187472	-0.0537895	-0.253158	0.145579	0.581419	0.649587
GCA	P28676	0.00587662	0.0125336	-0.126947	-0.277666	0.0237717	0.0946124	0.159443	0.0858208	-0.0550954	0.226737	0.219774	0.287843
MGAT5	Q09328	0.00587662	0.0125336	0.303195	0.0657641	0.540626	0.014689	0.0369221	0.11291	-0.112715	0.338534	0.310586	0.384134
MARCKSL1	P49006	0.00596832	0.0127133	-0.14568	-0.394185	0.102826	0.236924	0.329345	-0.383682	-0.632994	-0.13437	0.00421833	0.0105954
SRSF6	Q13247	0.00596832	0.0127133	0.183181	-0.172052	0.538413	0.296425	0.391321	0.454041	0.151113	0.756969	0.00512752	0.0124583
PRRC1	Q96M27	0.00598374	0.0127383	-0.189704	-0.396299	0.0168909	0.0700229	0.126102	-0.299628	-0.488373	-0.110882	0.00332633	0.00864477
FUK	Q8N0W3	0.00600695	0.0127797	-0.281363	-0.43399	-0.128737	0.000929941	0.00444319	-0.0720945	-0.211376	0.0671868	0.294659	0.368028
LMNB1	P20700	0.0060147	0.0127803	-0.295843	-0.508384	-0.0833014	0.00856961	0.0246981	-0.340432	-0.540486	-0.140378	0.00189007	0.00540631
EHD3	Q9NZN3	0.0060147	0.0127803	0.518157	0.123831	0.912483	0.0123672	0.0326194	0.667055	0.318664	1.01545	0.000649023	0.00214938
HSPA14	Q0VDF9	0.00610068	0.0129469	0.440527	0.161117	0.719938	0.00350959	0.0122638	0.272736	0.0319779	0.513493	0.0281989	0.0510956
STOML2	Q9UJZ1	0.00610068	0.0129469	0.385115	0.115328	0.654902	0.00723354	0.02165	0.32214	0.0597978	0.584481	0.0183952	0.0361252
HSD17B4	P51659	0.00615798	0.0130604	-0.0950735	-0.35104	0.160893	0.449263	0.543554	-0.200717	-0.452821	0.0513871	0.1129	0.164424
ESYT1	Q9BSJ8	0.00616496	0.0130671	0.314965	0.0927218	0.537207	0.00759747	0.0224641	0.257757	0.0432877	0.472226	0.0207099	0.0399371
OBSL1	O75147	0.00621991	0.0131754	0.392296	0.123928	0.660665	0.00613507	0.0189423	0.41817	0.168792	0.667549	0.00213868	0.00598236
LUC7L3	O95232	0.00626825	0.0132696	-0.0264771	-0.299024	0.24607	0.842161	0.878899	-0.293102	-0.548448	-0.0377557	0.0263805	0.0484161
CNPY2	Q9Y2B0	0.00631697	0.0133562	0.272108	0.0230338	0.521181	0.033663	0.0707377	0.427168	0.214083	0.640253	0.000411759	0.00146123
ABHD16A	O95870	0.00631697	0.0133562	0.69688	0.322802	1.07096	0.000843198	0.00412083	0.368961	0.0270457	0.710876	0.0356768	0.0624298
PVR	P15151	0.00640834	0.0135312	0.313769	0.0739273	0.553611	0.0127061	0.0333086	0.413599	0.187062	0.640136	0.0010159	0.00319725
CLCC1	Q96S66	0.00640834	0.0135312	-0.0269129	-0.168064	0.114239	0.696303	0.761039	-0.169573	-0.303642	-0.0355032	0.0155353	0.0314104
PSMD10	O75832	0.00641554	0.0135312	-0.171415	-0.460337	0.117507	0.231496	0.323905	0.204265	-0.0627563	0.471287	0.12689	0.181475
RBM45	Q8IUH3	0.00641554	0.0135312	0.00133194	-0.185059	0.187723	0.988308	0.991787	0.238235	0.0555193	0.420951	0.0129657	0.0268823
PSAP	P07602	0.00644774	0.0135844	0.24121	-0.0325598	0.514979	0.0812556	0.141319	-0.0094432	-0.265889	0.247002	0.939811	0.950251
HSPA4	P34932	0.00644874	0.0135844	-0.0652413	-0.327355	0.196872	0.61082	0.689187	-0.179931	-0.430996	0.0711332	0.151375	0.210254
PSMA1	P25786	0.0064654	0.0136112	-0.21991	-0.455806	0.0159855	0.0661613	0.120585	-0.326166	-0.548498	-0.103833	0.00598051	0.0141002
TP53RK	Q96S44	0.00648948	0.0136535	-0.189986	-0.319078	-0.060894	0.00584839	0.0182686	-0.159732	-0.290675	-0.0287898	0.0190839	0.0371788
SLC16A7	O60669	0.00659176	0.013827	-0.180687	-0.568028	0.206654	0.343799	0.44083	0.396477	0.0666015	0.726352	0.020704	0.0399371
ARFGAP2	Q8N6H7	0.00659176	0.013827	0.187112	0.039939	0.334285	0.0150743	0.0377243	0.00262586	-0.141678	0.14693	0.970234	0.977377
PLGRKT	Q9HBL7	0.00659176	0.013827	0.333144	0.0671874	0.599101	0.0164328	0.0402935	0.477157	0.24218	0.712134	0.000361041	0.00130562
HSPA4L	O95757	0.00659176	0.013827	0.205441	-0.0288059	0.439688	0.0825663	0.14309	0.315373	0.116015	0.514731	0.00341791	0.00882465
CHMP2A	O43633	0.00659928	0.013827	-0.213125	-0.404333	-0.0219178	0.0305542	0.0654925	-0.24109	-0.408314	-0.0738658	0.00675457	0.0157086
CALU	O43852	0.00660027	0.013827	-0.0880311	-0.46428	0.288218	0.632269	0.70686	-0.356025	-0.712388	0.000338522	0.0501997	0.0835278
ITCH	Q96J02	0.00660027	0.013827	0.191584	0.0320941	0.351074	0.0207687	0.0485312	0.198513	0.0586679	0.338359	0.00751218	0.0170306
BICD2	Q8TD16	0.00661732	0.0138543	-0.0395698	-0.196893	0.117753	0.6071	0.685895	0.21205	0.0398631	0.384238	0.018098	0.0356849
PRKAR1A	P10644	0.00662587	0.0138637	0.0151953	-0.168296	0.198686	0.865192	0.895559	-0.225487	-0.387572	-0.0634015	0.00859902	0.019127
ITGA7	Q13683	0.00668069	0.0139698	0.272918	0.111389	0.434447	0.00200852	0.00800835	0.107269	-0.0461942	0.260733	0.161253	0.221812
EIF3L	Q9Y262	0.00672058	0.0140361	0.357394	-0.00498169	0.719769	0.0529602	0.100878	0.502818	0.196506	0.80913	0.002548	0.00690945
SEC61B	P60468	0.00672058	0.0140361	0.467632	0.235865	0.6994	0.000385945	0.00221159	0.37522	0.158748	0.591692	0.00161421	0.00472388
SUCLA2	Q9P2R7	0.00672828	0.0140436	0.100137	-0.297192	0.497467	0.606382	0.685536	0.320783	-0.0674075	0.708973	0.100622	0.149924
EIF2B2	P49770	0.00675536	0.0140679	0.345556	0.120602	0.570511	0.00427887	0.014351	0.178922	-0.024874	0.382719	0.0822692	0.12689
FECH	P22830	0.00675536	0.0140679	-0.0903408	-0.306818	0.126136	0.396065	0.493243	-0.27203	-0.473717	-0.0703441	0.0105071	0.0226209
CASP7	P55210	0.00677281	0.0140679	-0.261449	-0.446774	-0.0761247	0.00783476	0.0230462	-0.120992	-0.285384	0.0434006	0.141153	0.198718
CSDE1	O75534	0.00677281	0.0140679	0.354379	0.0969366	0.611821	0.00921861	0.0262683	0.155449	-0.0616661	0.372563	0.151756	0.210673
TIMM13	Q9Y5L4	0.00677281	0.0140679	-0.259963	-0.433427	-0.0864983	0.00513387	0.0163575	-0.156554	-0.302717	-0.010392	0.036934	0.0641571
RPS2	P15880	0.00677281	0.0140679	0.645028	0.264028	1.02603	0.00197488	0.00792038	0.590078	0.229102	0.951054	0.00263579	0.00711123
ITGA9	Q13797	0.00677281	0.0140679	0.346832	0.110436	0.583228	0.00597805	0.0185917	0.147281	-0.0834557	0.378018	0.199146	0.265606
TMSB10	P63313	0.00677281	0.0140679	0.147996	-0.131594	0.427585	0.284129	0.378212	0.395677	0.151064	0.64029	0.00286819	0.00762399
DOCK7	Q96N67	0.00678496	0.0140846	0.196158	-0.0912802	0.483596	0.170956	0.25274	0.345272	0.102903	0.587641	0.00733287	0.0167569
OGT	O15294	0.00690422	0.0143234	0.217551	-0.0590173	0.494119	0.117037	0.188151	0.373398	0.132111	0.614685	0.00404557	0.0102442
HTT	P42858	0.00693196	0.0143549	0.424028	0.125387	0.722668	0.00750196	0.0222779	0.462398	0.178082	0.746714	0.00274645	0.00736334
CAPN2	P17655	0.00693196	0.0143549	-0.302698	-0.527156	-0.0782415	0.0105189	0.0290203	-0.168949	-0.375313	0.0374147	0.103624	0.153462
TMED1	Q13445	0.00693196	0.0143549	0.317058	0.0414312	0.592686	0.0260957	0.0579698	0.0130458	-0.241169	0.26726	0.916199	0.932765
NUDT1	P36639	0.00701424	0.0145165	0.2241	0.00241921	0.44578	0.0477566	0.0929325	0.389839	0.181691	0.597987	0.000801285	0.00260323
ABCF2	Q9UG63	0.00702198	0.0145237	0.410682	0.182678	0.638685	0.00114997	0.00520378	0.339704	0.127693	0.551715	0.00309241	0.00811284
DIS3L2	Q8IYB7	0.00712142	0.0147205	-0.118913	-0.298627	0.0607999	0.183785	0.267771	-0.270751	-0.450765	-0.0907375	0.00499933	0.0122108
TCERG1	O14776	0.00714213	0.0147544	-0.107954	-0.21201	-0.00389747	0.0426734	0.0855719	-0.0922582	-0.193121	0.00860445	0.0710352	0.111935
PLCL1	Q15111	0.0072349	0.014937	-0.307867	-0.688809	0.0730753	0.107869	0.17767	-0.0676434	-0.405582	0.270295	0.682049	0.738149
ATE1	O95260	0.00731799	0.0150994	-0.184282	-0.348521	-0.0200441	0.029574	0.0638717	-0.209593	-0.372555	-0.0466321	0.0140766	0.0288359
PPP1R12A	O14974	0.00734071	0.0151372	0.0680857	-0.125778	0.261949	0.474026	0.567405	-0.113856	-0.295208	0.0674949	0.20635	0.273085
BRK1	Q8WUW1	0.00740494	0.0152604	-0.205918	-0.368822	-0.0430137	0.0155924	0.0387375	-0.131482	-0.285235	0.0222715	0.0899887	0.137005
DYNC1I2	Q13409	0.00741303	0.0152667	-0.16241	-0.358763	0.0339428	0.100316	0.167379	-0.274216	-0.461553	-0.0868797	0.0060751	0.0142936
COPS7A	Q9UBW8	0.0074169	0.0152667	-0.00108158	-0.250952	0.248788	0.992918	0.994953	0.267876	0.0357519	0.5	0.0256674	0.0473827
VPS26A	O75436	0.00744476	0.0153075	0.0568925	-0.135715	0.2495	0.546382	0.633618	0.2165	0.0319902	0.40101	0.0235408	0.0444688
RAB12	Q6IQ22	0.00744567	0.0153075	0.372986	0.0646577	0.681314	0.019987	0.0470257	0.404049	0.131158	0.67694	0.00560028	0.0133509
USP13	Q92995	0.00746101	0.0153298	0.141797	-0.263216	0.546809	0.475395	0.568844	-0.270571	-0.636873	0.0957312	0.139791	0.197125
ATP6AP1	Q15904	0.00749962	0.0153906	0.146474	-0.342757	0.635705	0.540988	0.628855	0.57125	0.142831	0.99967	0.0112947	0.02394
ARRB1	P49407	0.00749962	0.0153906	-0.242533	-0.410908	-0.0741583	0.00679811	0.0205445	-0.130135	-0.279466	0.0191953	0.0844057	0.129893
INPP4B	O15327	0.0075287	0.0154411	-0.193303	-0.42362	0.037015	0.0957163	0.160907	-0.31321	-0.53358	-0.0928389	0.00744907	0.0169324
TRIM24	O15164	0.00753996	0.0154456	-0.0350395	-0.163734	0.0936553	0.577975	0.660626	-0.168641	-0.282367	-0.0549151	0.00553971	0.0132335
RECQL	P46063	0.00753996	0.0154456	-0.0791335	-0.1907	0.0324327	0.155427	0.234544	-0.119029	-0.222494	-0.0155636	0.0260816	0.0479448
RPS19	P39019	0.00758722	0.0155331	0.309396	0.102375	0.516417	0.00523787	0.0166376	0.316995	0.121748	0.512243	0.00278461	0.00745396
SNX18	Q96RF0	0.00759857	0.0155471	0.147254	-0.0068076	0.301316	0.0600779	0.111639	-0.0451153	-0.17529	0.0850597	0.479821	0.550644
RPL24	P83731	0.00760682	0.0155547	0.516574	0.189568	0.843579	0.00345694	0.0121043	0.53209	0.218676	0.845504	0.00192787	0.00548232
HSPH1	Q92598	0.00765764	0.0156492	-0.00413943	-0.208196	0.199918	0.966818	0.975084	-0.199549	-0.390926	-0.00817345	0.0417266	0.0712484
SRI	P30626	0.00772552	0.0157785	-0.240631	-0.396213	-0.085049	0.0040644	0.0138351	-0.131391	-0.256414	-0.00636685	0.0402847	0.0691489
HYPK	Q9NX55	0.00784607	0.0159977	-0.180058	-0.428941	0.0688255	0.147709	0.225285	-0.405635	-0.652345	-0.158925	0.00251477	0.00683866
ACBD3	Q9H3P7	0.00785621	0.0159977	0.269262	0.0499037	0.488621	0.0184341	0.0442548	0.137616	-0.0760858	0.351318	0.195343	0.261246
CLIP1	P30622	0.00785621	0.0159977	-0.0583018	-0.298202	0.181599	0.619223	0.695914	-0.259298	-0.488596	-0.0300008	0.0284473	0.0514911
MRPL18	Q9H0U6	0.00785621	0.0159977	0.454172	0.176737	0.731607	0.00260641	0.00970241	0.492371	0.204928	0.779813	0.00178717	0.00516377
TKT	P29401	0.00785621	0.0159977	-0.232235	-0.465477	0.00100625	0.0509126	0.0978495	-0.00695466	-0.214858	0.200949	0.945313	0.954239
AUH	Q13825	0.00787818	0.0160329	-0.103741	-0.413256	0.205773	0.494211	0.586233	0.118149	-0.154249	0.390547	0.378083	0.45272
CBFB	Q13951	0.00790705	0.0160725	-0.188533	-0.322844	-0.0542215	0.00810304	0.023612	-0.124176	-0.249582	0.00122991	0.0520964	0.0862641
AKT2	P31751	0.00790705	0.0160725	-0.165346	-0.304786	-0.0259069	0.0222661	0.0512256	-0.104714	-0.227484	0.0180562	0.090773	0.137954
GCN1L1; GCN1	Q92616	0.00793772	0.0161157	0.607581	0.246201	0.968962	0.00209324	0.00826904	0.492442	0.162961	0.821923	0.005234	0.012672
RPS11	P62280	0.00793772	0.0161157	0.65217	0.289776	1.01456	0.00115917	0.00523157	0.496312	0.162344	0.830281	0.00545375	0.0130928
PLRG1	O43660	0.00802959	0.016275	-0.0862885	-0.351733	0.179156	0.507182	0.598919	-0.281463	-0.532837	-0.0300889	0.0298795	0.0537423
PRKRA	O75569	0.00803044	0.016275	0.46666	0.145298	0.788022	0.0064267	0.0195951	0.532903	0.231616	0.83419	0.00135219	0.00407563
RBM10	P98175	0.00803044	0.016275	-0.263566	-0.4993	-0.0278314	0.0300966	0.0647958	-0.319991	-0.53901	-0.100973	0.0061558	0.0144735
PSMD14	O00487	0.00808679	0.0163795	-0.0604279	-0.204884	0.0840284	0.394964	0.492051	0.0689206	-0.0738675	0.211709	0.327669	0.401201
CCDC91	Q7Z6B0	0.0081234	0.0164439	-0.257809	-0.450135	-0.0654817	0.0109276	0.0299067	-0.324402	-0.511284	-0.137519	0.00159404	0.00467685
DDRGK1	Q96HY6	0.00814094	0.0164696	-0.246526	-0.541849	0.0487957	0.097404	0.163304	-0.402645	-0.674618	-0.130672	0.00560474	0.0133522
RPLP2	P05387	0.00814703	0.0164722	-0.276548	-0.534826	-0.0182696	0.0369929	0.0759621	-0.345959	-0.571008	-0.12091	0.0042535	0.0106602
CTBP2	P56545	0.00815575	0.0164801	0.151087	-0.284444	0.586619	0.479394	0.572452	0.389763	-0.0122208	0.791748	0.0567558	0.092546
ERLEC1	Q96DZ1	0.00818738	0.0165148	0.215665	-0.0052605	0.43659	0.0552255	0.104149	0.339733	0.150991	0.528475	0.00115624	0.00357316
H2AFV	Q71UI9	0.00818738	0.0165148	0.322975	0.119562	0.526388	0.00332261	0.0117303	0.155272	-0.039449	0.349994	0.112372	0.163794
POLR2H	P52434	0.00818738	0.0165148	0.339104	0.15101	0.527197	0.00114055	0.00517483	0.17177	-0.00136205	0.344902	0.0516755	0.0856501
DCTN2	Q13561	0.00821913	0.016569	-0.290902	-0.524321	-0.0574829	0.0169192	0.0411668	-0.261398	-0.476068	-0.046729	0.0192746	0.0374863
NCOA5	Q9HCD5	0.00832588	0.0167743	0.280009	0.0213448	0.538672	0.0351527	0.0729433	0.291523	0.0401835	0.542863	0.025006	0.0464668
ABCC1	P33527	0.00834658	0.016788	0.378824	0.0666152	0.691034	0.0196577	0.046539	0.254407	-0.0269903	0.535805	0.0741315	0.116119
PARP1	P09874	0.00834739	0.016788	0.14023	-0.163755	0.444214	0.349068	0.445744	-0.0942538	-0.361449	0.172941	0.472118	0.543627
PHYHD1	Q5SRE7	0.00834739	0.016788	0.499249	0.185525	0.812974	0.00326467	0.0115975	0.434273	0.147033	0.721513	0.00481296	0.0118114
EIF2S2	P20042	0.00835817	0.0167998	0.0621005	-0.246207	0.370408	0.680154	0.747449	-0.0787984	-0.378209	0.220612	0.590662	0.658408
STK39	Q9UEW8	0.00841227	0.0168986	0.285649	0.0965032	0.474794	0.00485395	0.0156959	0.220116	0.0513639	0.388868	0.0129345	0.02685
CAMK2D	Q13557	0.00846046	0.016982	0.170571	0.0267044	0.314437	0.0222835	0.051231	0.0699313	-0.0561413	0.196004	0.262316	0.334221
POLR2A	P24928	0.00846865	0.016982	0.230561	-0.0639811	0.525103	0.118733	0.190162	0.375414	0.114543	0.636285	0.00684069	0.015855
AASS	Q9UDR5	0.00846865	0.016982	-0.312182	-0.707678	0.0833143	0.11584	0.186753	-0.511602	-0.859294	-0.16391	0.00585468	0.0138512
DCTN4	Q9UJW0	0.00852544	0.0170858	-0.20045	-0.35398	-0.0469199	0.0128625	0.0335176	-0.0269335	-0.180977	0.12711	0.720337	0.770807
RALB	P11234	0.00853724	0.0170995	-0.17769	-0.400082	0.0447017	0.111694	0.182081	-0.0827441	-0.286463	0.120975	0.408623	0.483583
RBM17	Q96I25	0.00860916	0.0172233	-0.264502	-0.482678	-0.0463261	0.01975	0.0466931	-0.229206	-0.432601	-0.025811	0.028946	0.052228
ALG9	Q9H6U8	0.00860916	0.0172233	0.364193	-0.0279549	0.756341	0.067115	0.121991	0.578221	0.226626	0.929816	0.00250993	0.00683093
FAM120B	Q96EK7	0.00862105	0.017227	0.352375	0.0778044	0.626945	0.0142615	0.0361129	0.211867	-0.0431548	0.466888	0.0989207	0.148035
RPL32	P62910	0.00862105	0.017227	0.558675	0.183556	0.933794	0.0053711	0.0169351	0.610684	0.248873	0.972494	0.00202487	0.0057107
EPM2AIP1	Q7L775	0.00865449	0.0172837	-0.033168	-0.209983	0.143647	0.700956	0.763929	-0.225357	-0.372144	-0.07857	0.00429508	0.0107566
CTAGE5; MIA2	Q96PC5	0.0087105	0.0173753	0.240558	0.0467875	0.434329	0.0172957	0.0419041	-0.0248261	-0.216055	0.166403	0.790235	0.829262
MAPKAPK2	P49137	0.0087105	0.0173753	0.0472194	-0.196858	0.291297	0.692094	0.756923	-0.0645585	-0.277969	0.148852	0.536841	0.605517
SIRT3	Q9NTG7	0.00872175	0.0173876	0.310903	-0.0481482	0.669955	0.0862701	0.148232	0.439181	0.123949	0.754413	0.00851623	0.0189798
MAP1LC3B	Q9GZQ8	0.00877745	0.0174824	0.0148345	-0.157396	0.187065	0.859847	0.891915	0.268644	0.0981663	0.439122	0.00352196	0.00905911
RABGGTA	Q92696	0.00877953	0.0174824	0.0108541	-0.197079	0.218787	0.914762	0.933314	0.189534	-0.00828235	0.387351	0.0595081	0.0963451
CPSF1	Q10570	0.00881225	0.0175373	-0.104481	-0.269802	0.0608409	0.203456	0.290858	-0.207495	-0.35948	-0.0555099	0.00972284	0.0212063
APOB	P04114	0.00884642	0.0175747	-0.191683	-0.751607	0.368241	0.485132	0.577666	0.466235	-0.0540887	0.986559	0.0765554	0.119206
CCT2	P78371	0.00884642	0.0175747	-0.279374	-0.470824	-0.0879237	0.00621036	0.0190886	-0.208	-0.373959	-0.0420402	0.0163788	0.0327671
RPS17; RPS17L	P08708	0.00884642	0.0175747	0.289824	0.0998701	0.479779	0.00450036	0.0148464	0.241599	0.0521981	0.431	0.0147813	0.0300101
VSTM2L	Q96N03	0.00886282	0.017597	-0.362678	-0.611074	-0.114283	0.00618551	0.0190465	-0.100486	-0.348153	0.147181	0.409122	0.483958
DLGAP4	Q9Y2H0	0.00896637	0.0177923	-0.32497	-0.568254	-0.0816866	0.0111716	0.0304283	-0.265449	-0.495515	-0.0353838	0.0256928	0.0473827
APOOL	Q6UXV4	0.00903096	0.0179101	0.394475	0.0276172	0.761333	0.0362731	0.0747982	0.556175	0.205396	0.906955	0.00335799	0.00870279
KDSR	Q06136	0.00908941	0.0180156	0.349812	0.0987302	0.600895	0.00851731	0.0246096	0.363216	0.16307	0.563363	0.00107359	0.00335413
LEMD2	Q8NC56	0.00913645	0.0180981	0.109636	-0.132453	0.351725	0.35777	0.45463	-0.222024	-0.422835	-0.0212141	0.0317809	0.0568335
SIRT2	Q8IXJ6	0.00914164	0.0180981	-0.302413	-0.518644	-0.0861814	0.00830369	0.0240737	-0.0760746	-0.204005	0.0518558	0.230472	0.299699
PHF5A	Q7RTV0	0.00915049	0.0181031	-0.0587279	-0.220254	0.102798	0.458778	0.552439	-0.172312	-0.326636	-0.017989	0.0302937	0.0544301
MYO1C	O00159	0.00916005	0.0181031	0.486181	0.155772	0.81659	0.0058557	0.0182686	0.472054	0.171766	0.772341	0.00358865	0.00921679
	O43493	0.00916005	0.0181031	0.348217	0.0785733	0.617861	0.0137406	0.0351443	0.436262	0.193288	0.679235	0.00118248	0.00363784
USMG5	Q96IX5	0.00923125	0.0182333	0.330269	0.143491	0.517048	0.00135655	0.0059118	0.164911	-0.0173903	0.347212	0.0739763	0.115982
RSL1D1	O76021	0.00926705	0.0182875	0.431084	0.163343	0.698825	0.00297737	0.0108473	0.234888	-0.0162533	0.486029	0.0653467	0.104317
ARHGAP10	A1A4S6	0.00926936	0.0182875	0.155567	-0.0409187	0.352052	0.114795	0.185407	-0.0495627	-0.221012	0.121887	0.554917	0.623439
PHB2	Q99623	0.00927901	0.018296	0.189609	0.00282155	0.376395	0.046919	0.091825	0.276306	0.095574	0.457037	0.00443222	0.0110194
TM9SF4	Q92544	0.00932034	0.0183669	0.373522	0.0835573	0.663486	0.0139482	0.0355856	0.0847365	-0.192814	0.362287	0.533123	0.602118
ENPP4	Q9Y6X5	0.00935046	0.0184063	0.345281	0.0770603	0.613501	0.014004	0.0356709	0.371218	0.151755	0.590681	0.00198862	0.00562341
RPL3	P39023	0.0093565	0.0184063	0.563817	0.194955	0.932679	0.00444002	0.0146899	0.544448	0.182414	0.906481	0.00500415	0.0122108
USP7	Q93009	0.0093565	0.0184063	0.244115	0.0308063	0.457424	0.0267882	0.0591622	0.24356	0.0603614	0.426759	0.0115033	0.0242022
SAMD4A	Q9UPU9	0.00946036	0.0185999	-0.198853	-0.337549	-0.0601571	0.00702005	0.0211219	-0.0988202	-0.240496	0.0428553	0.162102	0.222766
PLA2G15	Q8NCC3	0.00957086	0.0187956	0.214103	-0.0492653	0.477472	0.105925	0.175143	0.356182	0.105582	0.606781	0.00744787	0.0169324
NHLRC2	Q8NBF2	0.00957086	0.0187956	8.84967e-05	-0.350581	0.350758	0.999587	0.999879	0.296632	-0.0381185	0.631382	0.0796422	0.12347
PRKAR2A	P13861	0.00959559	0.0188274	0.0665199	-0.0789835	0.212023	0.353319	0.450001	0.167468	0.0236045	0.311332	0.0245416	0.0458529
IDE	P14735	0.00959805	0.0188274	-0.129762	-0.277398	0.0178747	0.0819479	0.142162	-0.208242	-0.342289	-0.0741937	0.00392934	0.009972
GSTT2; GSTT2B	P0CG30	0.00974532	0.0191053	-0.406068	-0.653477	-0.158659	0.00255231	0.00960013	-0.284599	-0.49485	-0.0743472	0.0102707	0.0222241
VPS18	Q9P253	0.00990581	0.0194088	0.485981	0.173501	0.79846	0.00389727	0.0133593	0.360435	0.0738274	0.647042	0.0160602	0.0322429
MCMBP	Q9BTE3	0.00994861	0.0194704	0.104719	-0.299094	0.508533	0.59606	0.676775	-0.148116	-0.518186	0.221955	0.415395	0.490157
LRRC47	Q8N1G4	0.00994861	0.0194704	-0.163293	-0.311422	-0.0151648	0.0322397	0.0684194	-0.181317	-0.310871	-0.051762	0.00826324	0.0185125
RPS24	P62847	0.00997432	0.0195095	0.683078	0.23727	1.12889	0.0043608	0.014512	0.687053	0.246529	1.12758	0.00381305	0.009718
NUCKS1	Q9H1E3	0.010013	0.0195628	-0.360229	-0.647733	-0.0727252	0.016408	0.0402668	-0.427981	-0.691425	-0.164536	0.00277088	0.00742301
TMEM201	Q5SNT2	0.010013	0.0195628	0.384553	0.118652	0.650455	0.00661172	0.0200165	0.370164	0.130796	0.609533	0.00406743	0.0102843
ATIC	P31939	0.01013	0.01978	-0.157975	-0.62471	0.30876	0.490023	0.58171	-0.198355	-0.581357	0.184647	0.294407	0.367847
ITGB1	P05556	0.0101692	0.0198454	0.0983045	-0.15526	0.351869	0.429934	0.525475	-0.144362	-0.377665	0.0889409	0.212728	0.279579
PGM1	P36871	0.0102279	0.0199486	-0.222064	-0.372444	-0.0716837	0.00570966	0.0178708	-0.107799	-0.258118	0.0425204	0.151126	0.210091
CP	P00450	0.0102615	0.0199913	0.517558	0.122501	0.912615	0.0125969	0.0330477	0.427357	0.0536439	0.801071	0.0268912	0.0491688
ACADVL	P49748	0.0102615	0.0199913	-0.0496162	-0.284656	0.185424	0.665767	0.736099	0.175258	-0.039521	0.390037	0.104702	0.154724
ARIH1	Q9Y4X5	0.0103369	0.0201267	0.0866203	-0.0409988	0.214239	0.173186	0.255378	-0.0565822	-0.172506	0.0593414	0.322385	0.395511
PSMA3	P25788	0.0103469	0.0201347	-0.248665	-0.494302	-0.00302866	0.0474721	0.0925895	-0.34874	-0.58391	-0.113571	0.00553814	0.0132335
PSMC2	P35998	0.0103575	0.0201437	-0.0764693	-0.268534	0.115595	0.417785	0.512457	-0.124988	-0.298177	0.0482009	0.148667	0.207332
AK1	P00568	0.010368	0.0201528	-0.22769	-0.451159	-0.00422034	0.0461753	0.0908371	-0.129473	-0.348978	0.0900317	0.234145	0.303183
GOLGA2	Q08379	0.0104891	0.020365	0.165301	-0.00287227	0.333475	0.0537008	0.101987	0.176132	0.0206654	0.331599	0.0281861	0.0510956
MAT2A	P31153	0.0104891	0.020365	-0.0730068	-0.225587	0.0795738	0.331787	0.428318	-0.187062	-0.328311	-0.0458126	0.0117839	0.0247468
BCAR1	P56945	0.0106941	0.0207277	0.410701	0.220528	0.600873	0.000188168	0.0012747	0.354836	0.171252	0.53842	0.000592154	0.00198604
MID1	O15344	0.0106941	0.0207277	0.341484	0.00875369	0.674215	0.0447455	0.0887388	0.386073	0.0674364	0.70471	0.0198103	0.0384408
PRPF8	Q6P2Q9	0.0106941	0.0207277	0.416764	0.0820625	0.751466	0.0170034	0.0413	0.473806	0.176854	0.770757	0.00319654	0.00836037
ROCK1	Q13464	0.0107494	0.0208232	-0.10926	-0.298816	0.0802965	0.244625	0.336901	-0.205252	-0.371992	-0.0385108	0.0181433	0.0357125
COX4I1	P13073	0.0107768	0.0208416	0.315252	-0.0337596	0.664263	0.0743719	0.132101	0.301064	-0.0266069	0.628735	0.0698667	0.110501
NXF1	Q9UBU9	0.0107772	0.0208416	0.457741	0.077529	0.837953	0.0205184	0.0481436	0.444463	0.107645	0.781281	0.0120482	0.0251937
CXADR	P78310	0.0107772	0.0208416	-0.256616	-0.488801	-0.0244304	0.0318411	0.0677838	-0.331218	-0.540095	-0.122342	0.00335513	0.00870197
GGPS1	O95749	0.0108186	0.0209098	-0.248417	-0.466063	-0.0307711	0.0271518	0.0596957	-0.307181	-0.511331	-0.10303	0.00498429	0.0121882
DBI	P07108	0.010875	0.0209951	-0.421422	-0.731653	-0.11119	0.010043	0.0279326	-0.144618	-0.442176	0.15294	0.324408	0.397493
FAM3C; WNT16	Q92520	0.010875	0.0209951	0.0108632	-0.238454	0.260181	0.928807	0.943834	0.299692	0.0537496	0.545634	0.0191988	0.0373601
VCL	P18206	0.010912	0.0210547	-0.300644	-0.529247	-0.072041	0.0123037	0.0325278	-0.295933	-0.49693	-0.0949364	0.00582924	0.0138006
EIF2AK4	Q9P2K8	0.0109454	0.0211072	0.435	0.0952372	0.774763	0.014465	0.0364664	0.207244	-0.0713171	0.485806	0.137097	0.193965
RP2	O75695	0.0110229	0.0212353	-0.0770352	-0.22299	0.0689195	0.285487	0.379699	-0.107488	-0.247147	0.0321717	0.124709	0.178507
CASP3	P42574	0.0110304	0.0212353	-0.31585	-0.559534	-0.0721659	0.0134411	0.0346019	-0.341141	-0.538789	-0.143494	0.00167437	0.00487492
LRRC14B	A6NHZ5	0.0110304	0.0212353	0.0206361	-0.249351	0.290623	0.875481	0.902658	-0.251021	-0.486501	-0.015541	0.0377566	0.0653339
NUDT21	O43809	0.0110447	0.0212388	-0.323797	-0.538824	-0.108771	0.0049577	0.0159701	-0.26374	-0.423449	-0.104031	0.00242663	0.00665185
MIF	P14174	0.0110447	0.0212388	-0.412185	-0.670387	-0.153983	0.00318529	0.0114343	-0.145327	-0.369802	0.0791478	0.193054	0.25869
GSPT1	P15170	0.0110514	0.0212398	-0.126269	-0.235328	-0.0172091	0.025241	0.0564744	-0.0926005	-0.194159	0.00895817	0.0718698	0.112938
KARS	Q15046	0.0111593	0.0214351	-0.124878	-0.274168	0.024413	0.096765	0.16243	-0.0645415	-0.207011	0.0779277	0.357635	0.431711
SURF4	O15260	0.0112026	0.0215062	0.566818	0.210896	0.92274	0.00324588	0.0115548	0.424229	0.123219	0.725239	0.00788577	0.0177704
MAP1A	P78559	0.0112562	0.0215932	0.381531	0.172848	0.590213	0.00100376	0.00470391	0.305829	0.109501	0.502156	0.00384834	0.00978096
CNBP	P62633	0.0112605	0.0215932	-0.138262	-0.386181	0.109658	0.259808	0.35256	-0.323607	-0.554506	-0.0927087	0.00818595	0.0183634
RPS14	P62263	0.0112896	0.0216369	0.525941	0.180719	0.871162	0.00455042	0.0149252	0.450884	0.117865	0.783904	0.0102554	0.022205
ARL2	P36404	0.0113334	0.0217086	0.249554	0.0754237	0.423685	0.0070399	0.0211444	0.24103	0.090834	0.391227	0.00305492	0.00802225
SEC63	Q9UGP8	0.0113878	0.0218005	0.218456	0.0331555	0.403756	0.0229638	0.0524777	0.233472	0.0449571	0.421986	0.0175309	0.0346866
RNPEP	Q9H4A4	0.0114658	0.0219254	-0.0389389	-0.38902	0.311142	0.819676	0.864098	0.214664	-0.0881518	0.517481	0.155659	0.215068
TBCB	Q99426	0.0114658	0.0219254	0.034928	-0.113672	0.183528	0.630712	0.70535	-0.131599	-0.272226	0.00902817	0.0652089	0.104146
STARD7	Q9NQZ5	0.0115251	0.0220142	-0.148261	-0.319939	0.0234176	0.0870553	0.149281	-0.0533559	-0.219627	0.112915	0.512612	0.58164
MTCH2	Q9Y6C9	0.0115251	0.0220142	0.538939	0.150408	0.92747	0.00876763	0.0252051	0.485762	0.128952	0.842573	0.00990034	0.0215315
RPL11	P62913	0.0115434	0.0220342	0.633373	0.247031	1.01972	0.00257605	0.00965232	0.592083	0.223181	0.960985	0.00305163	0.00802225
SH3BP4	Q9P0V3	0.0115546	0.0220342	0.287855	-0.0172855	0.592996	0.0632282	0.11648	0.433996	0.152692	0.7153	0.00413994	0.0104291
SETD3	Q86TU7	0.0115549	0.0220342	0.158058	0.0275733	0.288542	0.0198415	0.0468091	0.129042	0.0182937	0.23979	0.0244204	0.0456765
GSTM3	P21266	0.0116144	0.0221353	0.222366	0.0178325	0.426899	0.0344472	0.0720758	0.189021	0.0196167	0.358424	0.0303963	0.0545856
NSUN2	Q08J23	0.0116329	0.0221582	-0.124366	-0.235168	-0.0135649	0.0295242	0.0638044	-0.14359	-0.258753	-0.0284268	0.0168727	0.033559
CHP1	Q99653	0.0118264	0.0224768	-0.112442	-0.293559	0.0686755	0.21126	0.29976	-0.255336	-0.412173	-0.0984998	0.00272361	0.00730783
ARGLU1	Q9NWB6	0.0118264	0.0224768	-0.0195654	-0.291151	0.25202	0.882579	0.908061	-0.306679	-0.563206	-0.0501523	0.0213108	0.0409805
UBE4A	Q14139	0.0118264	0.0224768	0.320472	-0.0284199	0.669363	0.0699379	0.126058	0.512515	0.211686	0.813344	0.00187157	0.00536294
EIF2B3	Q9NR50	0.0118264	0.0224768	0.30015	0.0689919	0.531309	0.0132972	0.034306	0.108346	-0.0936114	0.310304	0.277861	0.35102
TRAPPC4	Q9Y296	0.0118721	0.0225389	-0.111723	-0.239991	0.0165442	0.0845496	0.145936	0.032884	-0.0901438	0.155912	0.584914	0.652639
ARMCX2	Q7L311	0.0118723	0.0225389	0.186253	-5.81748e-05	0.372565	0.0500656	0.0966014	0.00842829	-0.155674	0.172531	0.916132	0.932765
TMSB4X	P62328	0.0119183	0.0226138	0.716323	0.326189	1.10646	0.000965102	0.00456024	0.524612	0.159988	0.889237	0.00685067	0.0158674
TNKS1BP1	Q9C0C2	0.0120613	0.0228567	-0.24182	-0.497363	0.0137221	0.0624696	0.115331	-0.366995	-0.60786	-0.126129	0.00454523	0.0112594
VPS13C	Q709C8	0.0120731	0.0228567	-0.134379	-0.257292	-0.0114669	0.0335436	0.0706171	-0.0622979	-0.176199	0.0516036	0.268848	0.341019
PPP2R5A	Q15172	0.0120731	0.0228567	-0.119974	-0.410359	0.170412	0.400724	0.496694	-0.194036	-0.445915	0.0578428	0.124379	0.178178
MPST	P25325	0.0120731	0.0228567	-0.163986	-0.373127	0.0451552	0.118149	0.189404	-0.265325	-0.471782	-0.0588685	0.0141431	0.0289375
OCIAD1	Q9NX40	0.0121746	0.0230362	-0.32059	-0.562279	-0.0789022	0.0116693	0.0313843	-0.309945	-0.541308	-0.0785819	0.0109679	0.0233923
HNRNPC	P07910	0.0121863	0.0230455	0.167893	-0.0682718	0.404057	0.154529	0.233706	0.345932	0.138676	0.553188	0.00222249	0.00618644
MANF	P55145	0.0122337	0.0231224	0.138068	-0.101168	0.377305	0.244052	0.336247	0.259664	0.0393533	0.479974	0.0229931	0.0436755
TBL1XR1	Q9BZK7	0.0122812	0.0231964	-0.0429439	-0.258727	0.172839	0.683759	0.750205	-0.237998	-0.44189	-0.0341062	0.0241929	0.045375
	O15027	0.0122932	0.0231964	-0.272064	-0.48491	-0.0592176	0.0146053	0.0367659	-0.284393	-0.484603	-0.0841831	0.007478	0.0169869
BMPR2	Q13873	0.0122932	0.0231964	0.209197	0.00590953	0.412485	0.0442239	0.0880105	0.0534822	-0.138508	0.245473	0.56929	0.637076
SLC25A12	O75746	0.012485	0.0235324	0.636282	0.185527	1.08704	0.00780387	0.0229949	0.731434	0.301495	1.16137	0.00189429	0.00540781
ARSA	P15289	0.012485	0.0235324	0.0772645	-0.168857	0.323386	0.521706	0.611847	0.247818	0.0100984	0.485537	0.0417673	0.0712649
RAVER1	Q8IY67	0.0125821	0.0237022	-0.238988	-0.418778	-0.0591969	0.0115178	0.0310745	-0.117335	-0.282777	0.0481066	0.155475	0.214901
SLC25A1	P53007	0.0126309	0.023781	0.462041	0.117972	0.806111	0.010805	0.0295949	0.532436	0.198017	0.866855	0.00325107	0.00847706
TMED7; TMED7-TICAM2	Q9Y3B3	0.0126472	0.0237986	0.404386	0.127828	0.680943	0.00612239	0.0189202	0.338743	0.0814624	0.596024	0.0122163	0.0254673
MRPL49	Q13405	0.0127454	0.0239704	0.428058	0.116178	0.739938	0.00939609	0.0266192	0.528225	0.235998	0.820451	0.00111294	0.00346438
RBM8A; LOC101060541	Q9Y5S9	0.0128777	0.0242058	0.0714107	-0.24371	0.386531	0.642959	0.716236	-0.108083	-0.418449	0.202282	0.477732	0.548982
STK24	Q9Y6E0	0.0129318	0.0242942	0.126183	-0.125321	0.377688	0.309364	0.404562	0.274311	0.0338807	0.514741	0.0272062	0.049533
PHKA1	P46020	0.0129527	0.0243201	-0.394025	-0.655251	-0.132798	0.00489762	0.0158064	-0.37717	-0.614778	-0.139562	0.00332802	0.00864477
DDX24	Q9GZR7	0.0129652	0.0243271	0.353762	0.114326	0.593199	0.00568773	0.0178184	0.2372	0.0301783	0.444222	0.0266262	0.0487503
NUDT16L1	Q9BRJ7	0.0129778	0.0243271	0.000535573	-0.208523	0.209594	0.995808	0.996391	0.17836	-0.0267565	0.383477	0.0850413	0.130695
UHRF1BP1	Q6BDS2	0.0129778	0.0243271	0.196012	-0.0321949	0.424219	0.088666	0.15121	-0.113827	-0.343557	0.115903	0.315286	0.388956
C1orf27; ODR4	Q5SWX8	0.0130786	0.0244894	0.350923	0.00192528	0.699922	0.0488544	0.0946917	0.335176	0.0194123	0.65094	0.0384991	0.0665515
RPL19	P84098	0.0130786	0.0244894	0.383838	-0.104565	0.872242	0.117347	0.188384	0.680429	0.217747	1.14311	0.00587755	0.0138765
GTF2I	P78347	0.0131337	0.0245789	0.239036	-0.0146688	0.49274	0.0635316	0.116913	0.417322	0.178047	0.656597	0.00152964	0.00451111
RPL21	P46778	0.0132485	0.0247803	0.536304	0.189437	0.88317	0.00407455	0.0138559	0.45697	0.127855	0.786085	0.00870911	0.0193467
ADAM10	O14672	0.0132999	0.0248628	0.171894	-0.0144321	0.358221	0.0688151	0.124493	-0.0375386	-0.207514	0.132437	0.651408	0.712881
ALDH6A1	Q02252	0.0133731	0.0249861	-0.454137	-0.779526	-0.128749	0.00841838	0.0243649	-0.518694	-0.830612	-0.206777	0.00229174	0.00634308
AGPS	O00116	0.013386	0.0249964	-0.125478	-0.37287	0.121914	0.304226	0.398452	-0.0424022	-0.284581	0.199777	0.719965	0.770651
ARF6	P62330	0.0134775	0.0251535	0.0665915	-0.120273	0.253456	0.467634	0.561325	0.190198	0.0121174	0.368278	0.0374245	0.0648907
PSMA6	P60900	0.0135687	0.02531	-0.228183	-0.49032	0.0339547	0.0847323	0.146177	-0.366262	-0.610979	-0.121545	0.00518165	0.0125719
MCM2	P49736	0.0135948	0.0253449	-0.0559953	-0.419685	0.307694	0.752476	0.810268	-0.201064	-0.519729	0.117601	0.204176	0.270416
BCAP31	P51572	0.0136476	0.0254294	0.141594	-0.0521052	0.335293	0.143733	0.220994	0.0335063	-0.152636	0.219649	0.712469	0.764061
UGP2	Q16851	0.0136874	0.0254777	-9.08451e-06	-0.430348	0.43033	0.999965	0.999965	0.0388065	-0.330911	0.408524	0.829669	0.863617
NLN	Q9BYT8	0.0137005	0.0254777	0.0508799	-0.189396	0.291156	0.664791	0.735527	-0.261263	-0.491823	-0.030703	0.028156	0.0510719
TIAL1	Q01085	0.0137005	0.0254777	0.152586	-0.00275926	0.307932	0.0538538	0.102125	0.188166	0.0256696	0.350663	0.0252196	0.0467623
HNRNPA1	P09651	0.0137182	0.0254777	0.0897793	-0.0738392	0.253398	0.267335	0.361055	-0.127041	-0.268743	0.0146604	0.0764049	0.119026
POLG2	Q9UHN1	0.0137182	0.0254777	0.171561	-0.0516476	0.394769	0.125182	0.198446	-0.147267	-0.380204	0.0856695	0.203305	0.269472
RPS29	P62273	0.0137182	0.0254777	0.548881	0.0723754	1.02539	0.0259139	0.0576033	0.730297	0.267316	1.19328	0.00349526	0.0089972
RPL35A	P18077	0.013807	0.0256148	0.537062	0.187794	0.886331	0.00424637	0.014284	0.452794	0.113177	0.792411	0.0113022	0.0239411
EDF1	O60869	0.013807	0.0256148	-0.270474	-0.516607	-0.0243402	0.0327345	0.0690838	-0.269147	-0.489712	-0.048582	0.0190496	0.0371331
LSM14A	Q8ND56	0.0140816	0.0261102	-0.167813	-0.302584	-0.033042	0.0170042	0.0413	-0.213589	-0.363129	-0.0640494	0.00720291	0.0165155
USP8	P40818	0.014095	0.0261208	0.171306	-0.00437825	0.346989	0.0554806	0.104406	0.0652244	-0.0703313	0.20078	0.329156	0.402501
GRN	P28799	0.0141226	0.0261577	0.373849	0.163997	0.583701	0.00126949	0.00561825	0.284316	0.0942145	0.474418	0.00520867	0.0126196
TRMT10C	Q7L0Y3	0.0141314	0.0261599	0.4613	0.07816	0.844439	0.0205101	0.0481436	0.277296	-0.0747049	0.629297	0.116532	0.168352
SCAF11	Q99590	0.0142695	0.0264012	-0.115719	-0.492032	0.260594	0.53018	0.620508	-0.39327	-0.686226	-0.100314	0.010826	0.0231764
PPOX	P50336	0.0142965	0.0264369	-0.292845	-0.641343	0.0556519	0.0953378	0.160428	0.0659386	-0.274951	0.406828	0.69215	0.746955
SNX5	Q9Y5X3	0.0144362	0.0266599	-0.0938793	-0.29628	0.108521	0.346491	0.442954	-0.271843	-0.43679	-0.106897	0.00246679	0.0067362
PABPN1	Q86U42	0.0144635	0.0266599	-0.0528462	-0.283254	0.177562	0.63896	0.712284	-0.304711	-0.509689	-0.0997332	0.00544188	0.0130827
RAB5B	P61020	0.0144635	0.0266599	-0.184347	-0.319502	-0.049192	0.00978312	0.0274104	-0.18067	-0.304427	-0.0569137	0.00618965	0.0145431
RPS7	P62081	0.0144635	0.0266599	0.591886	0.178928	1.00484	0.00703523	0.0211444	0.628082	0.221216	1.03495	0.00412172	0.0104062
MKRN2	Q9H000	0.0144635	0.0266599	0.42185	0.0888779	0.754822	0.0153869	0.0383384	0.164013	-0.183487	0.511512	0.338273	0.411612
ATP5L	O75964	0.0144638	0.0266599	0.50901	0.02961	0.98841	0.0384524	0.078441	0.762165	0.322256	1.20207	0.00162054	0.00473432
APOA1BP; NAXE	Q8NCW5	0.0145383	0.0267828	-0.439859	-0.732761	-0.146957	0.00505792	0.0162471	-0.104123	-0.331872	0.123625	0.353319	0.427254
INTS9	Q9NV88	0.014581	0.0268469	0.283937	0.0091327	0.558742	0.0434478	0.0868195	0.126435	-0.131983	0.384854	0.321255	0.394802
MTIF3	Q9H2K0	0.0145947	0.0268577	0.166738	-0.0411368	0.374614	0.110384	0.180594	0.268728	0.081263	0.456193	0.00702664	0.016231
SPAST	Q9UBP0	0.0146754	0.0269916	0.280733	0.0974419	0.464025	0.00437361	0.0145405	0.268659	0.0623701	0.474949	0.0130574	0.0269905
CPS1	P31327	0.0147466	0.027108	-0.292561	-0.500657	-0.0844649	0.00801883	0.0234318	-0.294807	-0.513866	-0.0757489	0.0106557	0.0228834
TSG101	Q99816	0.0148325	0.0272513	0.111251	-0.0445174	0.26702	0.152715	0.231773	-0.00622239	-0.161115	0.14867	0.93435	0.945267
NUP160	Q12769	0.0148799	0.0273238	0.593213	0.215454	0.970972	0.00361941	0.0125662	0.422754	0.0675766	0.777932	0.0218208	0.0418202
TMF1	P82094	0.0149184	0.027365	-0.151441	-0.424747	0.121864	0.262789	0.35604	-0.339027	-0.603614	-0.0744409	0.0143934	0.0293793
NIPSNAP3B	Q9BS92	0.0149184	0.027365	-0.463009	-0.80075	-0.125269	0.00946763	0.0267676	-0.134731	-0.439413	0.169952	0.369015	0.443414
FTH1	P02794	0.0149961	0.0274928	0.0698842	-0.222649	0.362417	0.625161	0.700516	0.31513	0.0864397	0.54382	0.00915398	0.0201777
AGAP1	Q9UPQ3	0.0152099	0.0278699	0.168891	-0.0118768	0.349658	0.0656081	0.12007	0.228077	0.0695231	0.386631	0.00686024	0.0158788
PSMB4	P28070	0.0152689	0.0279481	-0.257806	-0.511389	-0.0042232	0.0466131	0.091524	-0.314762	-0.536577	-0.0929474	0.00752972	0.017059
RPL7A	P62424	0.0152689	0.0279481	0.459166	0.107729	0.810603	0.0128069	0.0334957	0.535903	0.187345	0.88446	0.00424876	0.0106562
RILP	Q96NA2	0.015418	0.0282059	-0.257353	-0.488358	-0.0263483	0.0306307	0.0656153	-0.150092	-0.351272	0.0510885	0.136058	0.192735
MAPKAPK3	Q16644	0.0155072	0.0283539	-0.214472	-0.444318	0.0153743	0.065926	0.120284	-0.0915221	-0.290456	0.107412	0.350357	0.424273
ERH	P84090	0.0155392	0.0283971	-0.158597	-0.33117	0.0139753	0.0698035	0.125913	-0.231959	-0.389633	-0.074285	0.005863	0.0138613
MFGE8	Q08431	0.0155874	0.0284246	0.369141	0.0436465	0.694635	0.0280424	0.0610729	0.409383	0.114134	0.704632	0.00878866	0.0194728
TMED4	Q7Z7H5	0.0155874	0.0284246	0.262539	0.0647911	0.460286	0.0116049	0.031249	0.27365	0.0994729	0.447828	0.00360461	0.00924391
DBR1	Q9UK59	0.0155874	0.0284246	-0.292649	-0.514533	-0.0707644	0.012088	0.0321313	-0.274818	-0.475792	-0.0738438	0.00962242	0.0210206
SRP19	P09132	0.0155874	0.0284246	0.277902	-0.0816109	0.637415	0.123156	0.195961	0.331335	0.0259379	0.636733	0.0347853	0.0611828
FUCA2	Q9BTY2	0.0156587	0.0285393	0.275717	0.0035588	0.547875	0.0473228	0.0924037	0.383325	0.129644	0.637006	0.00483246	0.0118423
RUVBL2	Q9Y230	0.0157346	0.0286432	-0.0438778	-0.22245	0.134694	0.615372	0.693408	-0.127455	-0.303416	0.0485061	0.147251	0.205527
RPL31	P62899	0.0157346	0.0286432	0.528499	0.105195	0.951804	0.0167461	0.040862	0.675517	0.267654	1.08338	0.00236895	0.00653037
ACP2	P11117	0.0157492	0.0286432	0.298254	0.0381813	0.558326	0.0265055	0.0587275	0.368798	0.120166	0.61743	0.00552805	0.0132335
SLC25A11	Q02978	0.0157492	0.0286432	0.487397	0.114046	0.860748	0.0128709	0.0335176	0.621402	0.280373	0.96243	0.00103448	0.00324377
MEF2A	Q02078	0.0158569	0.0287741	-0.287642	-0.544528	-0.0307564	0.0298769	0.0643901	-0.339258	-0.567354	-0.111163	0.00542098	0.0130416
DNAJC13	O75165	0.0158569	0.0287741	0.596308	0.196123	0.996493	0.0053515	0.0168888	0.546594	0.18188	0.911309	0.00513118	0.0124583
FAHD1	Q6P587	0.0158716	0.0287741	-0.272051	-0.513065	-0.0310366	0.0287091	0.0622555	-0.134813	-0.350661	0.0810351	0.208624	0.275376
DHTKD1	Q96HY7	0.0158716	0.0287741	-0.0577254	-0.418235	0.302785	0.742944	0.801012	-0.161699	-0.474519	0.15112	0.295303	0.368698
MESDC2; MESD	Q14696	0.0158716	0.0287741	0.192754	-0.051729	0.437236	0.116245	0.187141	0.313121	0.0816848	0.544556	0.0103029	0.0222654
CBX1	P83916	0.0158716	0.0287741	-0.140102	-0.438343	0.15814	0.340486	0.437402	-0.3655	-0.634847	-0.0961532	0.0101087	0.0219427
PPM1G	O15355	0.0160896	0.029154	0.0755574	-0.0731719	0.224287	0.303467	0.397906	-0.0304096	-0.172417	0.111598	0.661277	0.722065
OS9	Q13438	0.0161192	0.0291921	-0.226639	-0.417176	-0.0361018	0.0219002	0.0504617	-0.212534	-0.361802	-0.0632661	0.00735853	0.0167935
STRN4	Q9NRL3	0.0161513	0.0292347	0.157758	0.0212759	0.294241	0.0254564	0.0568079	0.176536	0.0460157	0.307056	0.0103219	0.0222925
ITSN2	Q9NZM3	0.0162296	0.0293568	-0.0763497	-0.194247	0.0415477	0.192921	0.278827	0.0412176	-0.0679134	0.150349	0.441776	0.515455
RPS3A	P61247	0.0162445	0.0293568	0.592491	0.197532	0.98745	0.00509712	0.0163117	0.559757	0.179157	0.940357	0.00587461	0.0138765
PEF1	Q9UBV8	0.0162445	0.0293568	-0.240416	-0.603386	0.122554	0.183356	0.267593	0.209626	-0.0961656	0.515417	0.169121	0.231518
GMPPB	Q9Y5P6	0.0164192	0.0296569	-0.141944	-0.281806	-0.00208201	0.0469626	0.0918576	-0.0611282	-0.190022	0.0677658	0.336	0.409496
ALG12	Q9BV10	0.0164343	0.0296684	0.573011	0.136248	1.00977	0.012488	0.0328628	0.697326	0.272195	1.12246	0.00256394	0.00694477
IMPAD1	Q9NX62	0.016498	0.0297678	0.314228	0.0643722	0.564083	0.0160588	0.03958	0.262597	0.0339434	0.491252	0.0263116	0.0483359
TF	P02787	0.0166755	0.0300722	0.337834	0.0555469	0.620121	0.0211909	0.0492821	0.0425816	-0.212704	0.297868	0.732663	0.782774
AS3MT	Q9HBK9	0.017105	0.0308304	-0.144922	-0.367993	0.0781497	0.191556	0.277088	-0.0254812	-0.235793	0.18483	0.80392	0.841815
ALDH1B1	P30837	0.0171392	0.0308758	0.105155	-0.0967493	0.307059	0.291747	0.386698	0.255085	0.0602563	0.449914	0.0126424	0.0262916
FASN	P49327	0.0172157	0.030981	-0.119622	-0.481597	0.242353	0.500226	0.592751	-0.100234	-0.41648	0.216011	0.51776	0.586703
CDV3	Q9UKY7	0.0172157	0.030981	-0.417561	-0.87427	0.0391487	0.0711512	0.127706	-0.583372	-1.04237	-0.124374	0.0151005	0.0305674
HP1BP3	Q5SSJ5	0.0173171	0.031147	0.406891	0.11996	0.693822	0.00756588	0.0224094	0.293391	0.0182423	0.568541	0.0377073	0.0652818
ARF5	P84085	0.0173842	0.0312278	0.238716	0.0349808	0.442451	0.0237206	0.0537405	0.227748	0.0577523	0.397745	0.0109638	0.0233923
NDUFS3	O75489	0.0173842	0.0312278	0.150881	0.0108825	0.29088	0.03589	0.074187	0.109156	-0.016215	0.234527	0.0846704	0.130183
BCKDHA	P12694	0.0174168	0.0312278	-0.160795	-0.338977	0.0173873	0.0746265	0.132484	-0.250183	-0.423362	-0.0770029	0.00666041	0.0155213
ETF1	P62495	0.0174168	0.0312278	0.318508	-0.0723943	0.709411	0.105175	0.174071	0.291589	-0.0563454	0.639524	0.0961769	0.144879
ND4	P03905	0.0174168	0.0312278	0.419712	0.0742643	0.76516	0.0195143	0.0462636	0.306537	0.0474996	0.565575	0.0225084	0.0429454
PSMB7	Q99436	0.0174168	0.0312278	-0.278768	-0.588713	0.0311768	0.0755306	0.133742	-0.407679	-0.704642	-0.110716	0.00937991	0.0205868
PSMD8	P48556	0.017826	0.0319449	-0.00817342	-0.229574	0.213227	0.939656	0.951336	0.107706	-0.106734	0.322146	0.308859	0.382413
ARHGEF7	Q14155	0.0178964	0.0320311	0.320894	-0.0154958	0.657284	0.0605436	0.112312	0.454462	0.150091	0.758832	0.00527164	0.0127361
CPT2	P23786	0.0179022	0.0320311	0.278151	-0.148482	0.704785	0.190048	0.275488	0.437524	0.0665651	0.808483	0.0229093	0.0435645
HSPA1B; HSPA1A	P0DMV8	0.0179022	0.0320311	-0.2365	-0.644351	0.171352	0.241884	0.333933	-0.255198	-0.630075	0.11968	0.171979	0.234773
TOMM40	O96008	0.0179183	0.032043	0.327384	-0.0424662	0.697235	0.0799406	0.139529	0.518201	0.17993	0.856473	0.00436594	0.0109092
RPL6	Q02878	0.0181042	0.0323586	0.538012	0.20057	0.875453	0.0032165	0.011486	0.467394	0.156282	0.778506	0.00504133	0.012275
GLRX5	Q86SX6	0.0181275	0.0323835	-0.288373	-0.534709	-0.0420376	0.0238319	0.0538501	-0.344278	-0.580897	-0.107659	0.00633725	0.0148491
MOCS1	Q9NZB8	0.0181758	0.0324527	-0.19716	-0.405573	0.0112528	0.0625449	0.115408	0.0183901	-0.168953	0.205733	0.84054	0.872682
PCMT1	P22061	0.0182993	0.0326563	-0.243957	-0.451347	-0.0365676	0.0232339	0.0529887	-0.205804	-0.403854	-0.00775443	0.0423648	0.0721404
PFAS	O15067	0.0183156	0.0326683	-0.0249042	-0.488083	0.438275	0.912212	0.932102	-0.0172624	-0.409008	0.374483	0.928006	0.940648
NDUFB11	Q9NX14	0.0183703	0.0327438	-0.208198	-0.646996	0.2306	0.335764	0.432636	-0.46346	-0.883512	-0.0434076	0.032103	0.0572897
CHTOP	Q9Y3Y2	0.0183867	0.0327438	-0.2123	-0.387515	-0.0370854	0.0198108	0.0467934	-0.190053	-0.349069	-0.0310372	0.0213418	0.0410171
UBR4	Q5T4S7	0.0183867	0.0327438	0.440683	0.106891	0.774475	0.0120142	0.0320651	0.476527	0.170759	0.782295	0.00383489	0.00975403
ATP1A3	P13637	0.0186014	0.033109	-0.250056	-0.524127	0.0240157	0.0717001	0.128489	0.040975	-0.2083	0.29025	0.736392	0.784796
MBD3	O95983	0.0186255	0.0331173	0.00102319	-0.131404	0.13345	0.987358	0.991415	-0.171983	-0.317632	-0.0263353	0.0227683	0.0433447
PBXIP1	Q96AQ6	0.0186255	0.0331173	0.179944	0.0329993	0.326889	0.0186817	0.0447237	0.0778461	-0.0540755	0.209768	0.233952	0.303062
ATXN10	Q9UBB4	0.0186751	0.0331884	0.204799	0.0331857	0.376412	0.0215185	0.0498865	0.150992	-0.00315426	0.305139	0.0544627	0.0894035
RPS6	P62753	0.0187702	0.0333227	0.522911	0.19322	0.852603	0.0033508	0.0117917	0.353588	0.0357426	0.671434	0.0308462	0.0553065
	Q6ZSR9	0.0187702	0.0333227	-0.32981	-0.572288	-0.0873309	0.00996051	0.0277709	-0.344503	-0.564631	-0.124375	0.00371374	0.00949691
SCLY	Q96I15	0.0188187	0.0333915	-0.208289	-0.40239	-0.0141888	0.0366169	0.0753255	-0.277625	-0.458868	-0.096381	0.00436879	0.0109092
PTMS	P20962	0.0188917	0.0334863	-0.290248	-0.545486	-0.0350101	0.0276636	0.0605723	-0.0765812	-0.304367	0.151205	0.492923	0.562284
IDH3G	P51553	0.0188917	0.0334863	0.307125	0.0976075	0.516643	0.00601551	0.0186743	0.303074	0.0826661	0.523481	0.00928132	0.0204058
RPL18	Q07020	0.018956	0.0335466	0.514557	0.17176	0.857354	0.00507442	0.0162848	0.515912	0.199952	0.831872	0.00265981	0.00717039
C1orf122	Q6ZSJ8	0.018965	0.0335466	-0.0341694	-0.261775	0.193436	0.75844	0.815407	0.323806	-0.0212954	0.668907	0.0645498	0.103334
PRKDC	P78527	0.018965	0.0335466	0.5168	0.127742	0.905858	0.0115674	0.0311836	0.458263	0.0983906	0.818135	0.0149317	0.0302615
VPS26B	Q4G0F5	0.018965	0.0335466	0.188982	-0.0171998	0.395164	0.0704944	0.126727	0.209223	0.0297682	0.388679	0.0243443	0.045609
HNRNPD	Q14103	0.0190771	0.0337275	-0.219951	-0.391632	-0.0482706	0.0144076	0.0363483	-0.173902	-0.32622	-0.0215849	0.0271108	0.0494118
LMAN2L	Q9H0V9	0.0191124	0.0337724	0.252786	0.0407527	0.464819	0.0216328	0.0500909	0.30157	0.112939	0.4902	0.00314707	0.0082436
MYH7	P12883	0.0192113	0.0339297	0.320149	0.00861482	0.631684	0.0444909	0.0883875	0.428379	0.128684	0.728075	0.00716602	0.0164751
AKT1	P31749	0.0192609	0.0339998	0.160783	0.018345	0.303221	0.0287068	0.0622555	0.182113	0.0417414	0.322485	0.0133632	0.0275561
EXOC4	Q96A65	0.0193249	0.0340951	0.264253	0.0586504	0.469855	0.014137	0.0358794	0.313451	0.116884	0.510018	0.00321126	0.00838609
ERMP1	Q7Z2K6	0.0193623	0.0341436	0.0519298	-0.0794079	0.183267	0.420963	0.5158	0.146058	0.0154773	0.276639	0.0300338	0.0539914
CPNE1	Q99829	0.0194688	0.0343084	-0.0657027	-0.360731	0.229325	0.648679	0.721434	-0.106066	-0.383508	0.171377	0.436303	0.510113
STUB1	Q9UNE7	0.0194859	0.0343084	0.595513	0.203028	0.987999	0.00468975	0.0153088	0.482531	0.126857	0.838204	0.0101238	0.0219617
PLBD1	Q6P4A8	0.0194859	0.0343084	0.116384	-0.157127	0.389895	0.387009	0.483726	-0.138248	-0.406698	0.130201	0.297057	0.370618
C10orf71	Q711Q0	0.0195615	0.0344238	-0.359679	-0.62455	-0.0948086	0.0100652	0.0279447	-0.330144	-0.575688	-0.0845997	0.0107187	0.0230034
MTX2	O75431	0.019622	0.0345125	0.283682	-0.02032	0.587684	0.0659131	0.120284	0.282255	-0.0143862	0.578897	0.0611523	0.0985872
API5	Q9BZZ5	0.0197154	0.0346476	-0.183961	-0.373943	0.00602032	0.0570586	0.106724	-0.199984	-0.362427	-0.0375417	0.0181313	0.0357093
ATXN2L	Q8WWM7	0.0197191	0.0346476	-0.268734	-0.49251	-0.0449579	0.0207991	0.048569	-0.270539	-0.461107	-0.0799701	0.0075079	0.0170306
HSPG2	P98160	0.0197791	0.0347352	-0.204014	-0.350941	-0.0570877	0.00870847	0.0250561	-0.143667	-0.269775	-0.0175594	0.0274091	0.0498493
GALE	Q14376	0.0199695	0.0350337	0.288545	0.000730816	0.576359	0.0494697	0.0956172	0.347149	0.0906304	0.603668	0.0102854	0.0222416
RTCA	O00442	0.0199695	0.0350337	0.36085	0.0282713	0.693429	0.0347751	0.0724755	0.450511	0.169254	0.731769	0.00310031	0.00812734
ANAPC1	Q9H1A4	0.0199863	0.0350452	0.281465	-0.133314	0.696244	0.173277	0.255399	0.477101	0.120966	0.833235	0.0109671	0.0233923
RNPS1	Q15287	0.0200037	0.0350577	0.0608211	-0.0760918	0.197734	0.366845	0.463411	-0.0865456	-0.217804	0.0447124	0.18528	0.250037
PHACTR2	O75167	0.0201247	0.0352517	-0.0595722	-0.264358	0.145214	0.552435	0.638042	0.169539	-0.0156825	0.35476	0.0708522	0.11175
HAGH	Q16775	0.0201397	0.0352599	-0.211027	-0.366446	-0.055609	0.0100719	0.0279447	-0.157911	-0.304832	-0.0109906	0.0363466	0.0633749
CAPNS1	P04632	0.0203335	0.0355483	-0.276499	-0.51792	-0.0350786	0.0266838	0.0590079	-0.312982	-0.537124	-0.0888394	0.00838942	0.0187461
NDUFB8	O95169	0.0203335	0.0355483	0.152657	-0.062773	0.368088	0.155805	0.23471	-0.0651589	-0.278434	0.148116	0.532837	0.601994
SCAMP1	O15126	0.0203356	0.0355483	-0.26329	-0.465296	-0.0612846	0.0129965	0.0337593	-0.158395	-0.350333	0.033542	0.101052	0.150437
NPEPL1	Q8NDH3	0.0204759	0.0357754	-0.208603	-0.44705	0.0298433	0.0832825	0.144185	-0.333279	-0.560387	-0.106171	0.0059669	0.0140778
POLR2G	P62487	0.0205334	0.0358574	-0.259687	-0.462244	-0.057129	0.0143495	0.0362423	-0.138062	-0.30175	0.0256247	0.0941849	0.142255
NDUFS1	P28331	0.0206397	0.0360246	0.197367	-0.0849945	0.479729	0.161246	0.24141	0.0215299	-0.249583	0.292643	0.870677	0.897435
MTDH	Q86UE4	0.020919	0.036475	-0.130557	-0.375904	0.11479	0.281656	0.376449	-0.291065	-0.521437	-0.0606936	0.0156323	0.0315878
RPS9	P46781	0.020919	0.036475	0.553413	0.192502	0.914325	0.00433638	0.014474	0.593968	0.245324	0.942612	0.00187178	0.00536294
DRG1	Q9Y295	0.0210816	0.0367398	0.114427	-0.108052	0.336906	0.297648	0.392239	-0.124544	-0.323767	0.0746792	0.20822	0.275133
TPM3	P06753	0.0211361	0.0368159	0.013031	-0.301185	0.327247	0.93223	0.945776	0.377749	0.0767688	0.678729	0.0162479	0.0325624
APP	P05067	0.0211612	0.0368409	0.0199576	-0.194733	0.234648	0.848874	0.884017	0.183651	-0.0112372	0.37854	0.0634914	0.101774
PSME2	Q9UL46	0.0211794	0.0368538	-0.243646	-0.512824	0.0255312	0.073813	0.131313	0.0408794	-0.205139	0.286898	0.733641	0.783084
PTGR2	Q8N8N7	0.0213003	0.0370455	-0.326127	-0.543421	-0.108832	0.00507949	0.0162858	-0.265563	-0.463151	-0.0679749	0.0107447	0.0230168
PDPR	Q8NCN5	0.0213923	0.0371676	0.120859	-0.107357	0.349075	0.283907	0.378064	0.242373	0.0172714	0.467474	0.0360456	0.0628821
PLEKHA7	Q6IQ23	0.0213923	0.0371676	-0.098851	-0.340135	0.142433	0.404623	0.500259	-0.274279	-0.496795	-0.0517625	0.0180063	0.0355245
CHCHD3	Q9NX63	0.0214659	0.0372576	0.18205	-0.0625015	0.426602	0.136868	0.213606	0.283732	0.0770257	0.490438	0.00938852	0.0205885
RNF31	Q96EP0	0.0214659	0.0372576	0.330076	0.052759	0.607394	0.021824	0.0503778	0.284321	0.0400424	0.528599	0.0245585	0.0458595
SRP14	P37108	0.0215099	0.0373151	-0.14065	-0.290706	0.00940605	0.064806	0.118875	-0.0436895	-0.164563	0.0771839	0.4614	0.532874
METAP2	P50579	0.021561	0.0373848	-0.142001	-0.265737	-0.018265	0.0264112	0.0585944	-0.112141	-0.227273	0.00298997	0.055723	0.0912534
ACSF2	Q96CM8	0.021577	0.0373935	-0.106645	-0.392509	0.179219	0.4473	0.542052	-0.305325	-0.538337	-0.072314	0.0125797	0.026193
ATRX	P46100	0.0215934	0.037403	0.27116	0.0797705	0.462549	0.00761244	0.0224695	0.0968582	-0.0936842	0.287401	0.303194	0.376625
UBAP2	Q5T6F2	0.0216587	0.0374971	-0.154268	-0.443595	0.135059	0.28072	0.375868	-0.39791	-0.671063	-0.124757	0.00628443	0.0147456
EZR	P15311	0.0218104	0.0377157	-0.606013	-0.91574	-0.296287	0.000525601	0.00279309	-0.5441	-0.830046	-0.258153	0.00068909	0.00226671
NANS	Q9NR45	0.0218104	0.0377157	-0.213358	-0.390788	-0.0359272	0.020651	0.0483676	-0.11948	-0.283897	0.0449369	0.146003	0.204035
PTK7	Q13308	0.021829	0.0377157	0.16241	-0.0118463	0.336666	0.0662196	0.120619	0.206653	0.0405086	0.372798	0.0171081	0.0339483
HSPB2; HSPB2-C11orf52	Q16082	0.021829	0.0377157	-0.220737	-0.401983	-0.0394911	0.0192583	0.0458156	-0.120318	-0.284828	0.0441923	0.143547	0.201095
TLN1	Q9Y490	0.0220368	0.0380554	0.101744	-0.0159113	0.219399	0.0866571	0.148673	0.0571581	-0.0457957	0.160112	0.261906	0.333947
UBAP2L	Q14157	0.0220555	0.0380685	-0.27706	-0.519073	-0.0350467	0.0267416	0.0590975	-0.293898	-0.512244	-0.0755526	0.0106442	0.0228834
COPS2	P61201	0.0221223	0.0381645	-0.0145019	-0.227908	0.198904	0.889194	0.912397	-0.0270224	-0.231336	0.177292	0.786402	0.825746
PSMC1	P62191	0.0223131	0.038455	-0.000608908	-0.205502	0.204284	0.995137	0.996181	-0.108837	-0.296742	0.0790691	0.242415	0.31318
LSM2	Q9Y333	0.0223131	0.038455	-0.438023	-0.754767	-0.121279	0.00894509	0.0256291	-0.203729	-0.4672	0.0597406	0.123043	0.176713
PTGES3	Q15185	0.0224286	0.0386345	-0.0467572	-0.258775	0.16526	0.651853	0.724493	-0.152784	-0.343197	0.0376287	0.110273	0.161354
DERA	Q9Y315	0.0226304	0.0389626	-0.213405	-0.390743	-0.0360671	0.0205676	0.0482259	-0.201973	-0.352833	-0.0511127	0.0110112	0.0234554
CHMP1A	Q9HD42	0.0226641	0.039001	-0.0318103	-0.237446	0.173825	0.751347	0.809313	-0.191276	-0.389584	0.00703266	0.0579565	0.09417
PSMC3	P17980	0.0227329	0.0390997	-0.0615046	-0.227978	0.104968	0.451643	0.54581	-0.129923	-0.282006	0.0221593	0.0902894	0.137341
DSG2	Q14126	0.0229097	0.0393839	-0.307547	-0.549389	-0.0657052	0.0150526	0.0376975	-0.151853	-0.387016	0.0833101	0.194163	0.260016
DAK; TKFC	Q3LXA3	0.0229363	0.0394099	-0.100085	-0.354276	0.154106	0.422878	0.517405	-0.124331	-0.364985	0.116323	0.29555	0.368871
PGK1	P00558	0.0229556	0.0394232	-0.352236	-0.629606	-0.0748669	0.0151759	0.0378955	-0.139955	-0.404062	0.124153	0.283626	0.356854
C3	P01024	0.0230149	0.0394657	0.306547	-0.0301597	0.643253	0.0722643	0.129162	0.371359	0.102437	0.640281	0.00902728	0.0199498
ENO2	P09104	0.0230149	0.0394657	-0.42842	-0.815269	-0.0415709	0.0315302	0.0672055	-0.612197	-0.966207	-0.258187	0.0016469	0.0048031
NAA10	P41227	0.0230149	0.0394657	-0.0448882	-0.375322	0.285545	0.780755	0.833509	-0.144209	-0.428672	0.140254	0.304474	0.378078
GUCY1A3	Q02108	0.0230625	0.0395076	0.478567	0.123304	0.833829	0.0105935	0.029179	0.361754	0.0174098	0.706099	0.0403479	0.0692228
HECTD4	Q9Y4D8	0.0230625	0.0395076	0.27605	-0.165918	0.718018	0.2086	0.296354	0.507167	0.106899	0.907435	0.0153746	0.0311038
HINT2	Q9BX68	0.0231146	0.0395707	-0.251921	-0.470071	-0.0337708	0.0255795	0.056976	-0.2036	-0.390858	-0.0163421	0.0344335	0.0607514
CKB	P12277	0.023134	0.0395707	-0.0848063	-0.353601	0.183988	0.519636	0.610046	-0.171075	-0.426683	0.0845329	0.179008	0.243493
LUZP1	Q86V48	0.023134	0.0395707	0.00962525	-0.234539	0.25379	0.935572	0.947762	-0.21988	-0.451315	0.0115559	0.0615133	0.0990293
[truncated: 1,416 more rows]

## Sheet: Sheet2
KEGG Enrichment analysis of proteins with significant higher abundance in OCTN2 (N32) vs OCTN2 (+/+)
Description	GeneSet	Size	Overlap	Enrichment- Ratio	pValue	-LOG(pvalue)'	FDR	Protein
Ribosome	hsa03010	134	42	12.39	2.2e-16	15.6576	2.2e-16	RPS16;RPL37A;RPS15;RPL18A;RPS24;RPS3;RPS11;RPS15A;RPS2;RPL11;RPS18;RPL9;MRPS15;RPS3A;RPS7;RPL35;MRPS5;RPL3;RPL36A;RPL32;MRPL24;RPS9;RPS29;RPL6;RPL35A;RPL21;RPS13;RPL31;RPL10;RPS8;RPS14;MRPS7;RPS6;MRPS14;RPL13A;RPL24;RPL18;RPL30;RPL27A;MRPS11;RPS4X;MRPS2
N-Glycan biosynthesis	hsa00510	49	10	8.06	2.94e-07	6.53165	3.95e-05	MAN1C1;ST6GAL1;STT3A;RPN2;RPN1;MAN1A2;DDOST;STT3B;ALG12;MOGS
Oxidative phosphorylation	hsa00190	133	13	3.86	2.87e-05	4.54212	0.00257	COX7A1;ATP6;UQCR10;NDUFA10;NDUFA13;NDUFB5;ATP6V0D1;NDUFA4;COX6C;ATP6V0A1;NDUFB9;NDUFB4;NDUFB7
Complement and coagulation cascades	hsa04610	79	9	4.5	0.000157	3.8041	0.00977	F13A1;VTN;C1QB;FGB;A2M;SERPINA1;FGG;PROS1;C7
Other types of O-glycan biosynthesis	hsa00514	22	5	8.98	0.000182	3.73993	0.00977	ST6GAL1;PLOD3;POFUT2;EOGT;POGLUT1
ECM-receptor interaction	hsa04512	82	8	3.86	0.00104	2.98297	0.0465	COL1A1;THBS1;COL6A1;FN1;VTN;ITGB5;ITGA3;ITGAV
Cholesterol metabolism	hsa04979	50	6	4.74	0.00152	2.81816	0.0584	APOA1;APOE;NCEH1;VDAC1;VDAC3;LDLR
PPAR signaling pathway	hsa03320	74	7	3.74	0.00255	2.59346	0.0855	CPT1A;ACSL4;APOA1;SLC27A6;PLIN2;CPT1B;SLC27A1
Ferroptosis	hsa04216	40	5	4.94	0.00315	2.50169	0.0939	ACSL4;SLC3A2;LPCAT3;CP;VDAC3
Systemic lupus erythematosus	hsa05322	133	9	2.67	0.00644	2.19111	0.17	ACTN4;ACTN1;H2AFY;HIST1H2AC;H2AFY2;C1QB;HIST1H2BL;HIST2H2BE;C7
Fatty acid metabolism	hsa01212	48	5	4.12	0.00697	2.15677	0.17	CPT1A;ACSL4;HSD17B12;CPT1B;TECR
Arrhythmogenic right ventricular cardiomyopathy (ARVC)	hsa05412	72	6	3.29	0.00949	2.02273	0.212	ACTB;DES;ITGB5;ACTN2;ITGA3;ITGAV
KEGG Enrichment analysis of proteins with significant higher abundance in OCTN2 (-/-) vs OCTN2 (+/+)
Description	GeneSet	Size	Overlap	Enrichment- Ratio	pValue	-LOG(pvalue)'	FDR	Protein
Ribosome	hsa03010	149	34	7.56579	2.2e-16	15.6576	2.2e-16	RPS15;RPS16;RPL37A;RPS29;RPL14;RPS15A;RPS24;FAU;RPL19;RPL31;RPS18;RPL18A;RPS7;RPL32;RPL10;RPL35;RPL9;RPS9;RPL11;RPS2;RPS3;RPS3A;RPL30;MRPL20;RPL3;RPL7A;RPL24;RPL18;RPL15;RPL27;RPS11;RPL27A;MRPL18;MRPS7
Parkinson disease	hsa05012	126	19	4.99971	5.38951e-09	8.26845	7.51836e-07	UBA7;COX7A1;SLC25A6;UCHL1;COX6C;COX7A2;VDAC1;NDUFB5;VDAC3;VDAC2;SLC25A5;UQCR10;NDUFB4;NDUFA10;SLC25A4;NDUFC1;NDUFB9;NDUFA4;UQCRC2
N-Glycan biosynthesis	hsa00510	47	11	7.75991	9.78779e-08	7.00932	9.10264e-06	ST6GAL1;MAN1C1;STT3A;MAN1A2;RPN2;RPN1;DDOST;ALG12;STT3B;ALG9;MOGS
Complement and coagulation cascades	hsa04610	78	12	5.10092	3.13972e-06	5.50311	0.000218996	F13A1;FGG;FGB;FGA;A2M;C5;SERPIND1;C9;VTN;PROS1;C1QB;SERPINA1
Oxidative phosphorylation	hsa00190	119	14	3.9007	1.21628e-05	4.91497	0.000678682	COX7A1;ATP6V0D1;COX6C;COX7A2;NDUFB5;UQCR10;NDUFB4;ATP6V0A1;NDUFA10;ATP6AP1;NDUFC1;NDUFB9;NDUFA4;UQCRC2
ECM-receptor interaction	hsa04512	79	10	4.19696	0.000118166	3.92751	0.00549472	COL1A1;COL6A1;THBS1;FN1;COL4A1;COL4A2;LAMB2;ITGB5;VTN;ITGA3
Lysosome	hsa04142	122	12	3.26124	0.000291729	3.53502	0.0113949	NEU1;NAGLU;ATP6V0D1;LGMN;FUCA1;CLTC;MANBA;ATP6V0A1;ATP6AP1;GUSB;GLB1;GALC
Other types of O-glycan biosynthesis	hsa00514	21	5	7.89428	0.000326737	3.4858	0.0113949	ST6GAL1;PLOD3;EOGT;POFUT2;POGLUT1
Ferroptosis	hsa04216	38	6	5.23515	0.00086446	3.06326	0.0267983	LPCAT3;ACSL4;SLC3A2;VDAC3;VDAC2;ACSL3
Other glycan degradation	hsa00511	18	4	7.36799	0.00176553	2.75313	0.0492582	NEU1;FUCA1;MANBA;GLB1

## Sheet: Sheet3
KEGG Enrichment analysis of proteins with significant lower abundance in OCTN2 (N32) vs OCTN2 (+/+)
Description	Gene Set	Size	Overlap	Enrichment-Ratio	pValue	-LOG(pvalue)'	FDR	Protein
Carbon metabolism	hsa01200	116	12	10.16	1.46e-09	8.83565	3.92e-07	GPI;ALDOA;MDH1;RPE;ADH5;ACAT2;PHGDH;ACSS1;GOT1;SHMT2;ALDOC;ME1
Pyruvate metabolism	hsa00620	39	7	17.64	1e-07	7	1.35e-05	ACYP1;MDH1;ACAT2;GLO1;LDHB;ACSS1;ME1
Biosynthesis of amino acids	hsa01230	75	8	10.48	7.65e-07	6.11634	6.83e-05	ALDOA;RPE;PHGDH;ACY1;GOT1;SHMT2;ALDOC;ARG2
Propanoate metabolism	hsa00640	32	5	15.35	1.55e-05	4.80967	0.00104	ACAT2;ACSS3;LDHB;ABAT;ACSS1
Glycolysis / Gluconeogenesis	hsa00010	68	6	8.67	6.01e-05	4.22113	0.00322	GPI;ALDOA;ADH5;LDHB;ACSS1;ALDOC
Arginine and proline metabolism	hsa00330	50	5	9.83	0.000141	3.85078	0.00631	OAT;GOT1;SMS;MAOB;ARG2
Pentose phosphate pathway	hsa00030	30	4	13.1	0.000222	3.65365	0.00743	GPI;ALDOA;RPE;ALDOC
Glyoxylate and dicarboxylate metabolism	hsa00630	30	4	13.1	0.000222	3.65365	0.00743	MDH1;ACAT2;ACSS1;SHMT2
Arrhythmogenic right ventricular cardiomyopathy (ARVC)	hsa05412	72	5	6.82	0.000784	3.10568	0.0234	DAG1;GJA1;CACNA2D2;SGCB;SGCD
PPAR signaling pathway	hsa03320	74	5	6.64	0.000889	3.0511	0.0238	SORBS1;SCP2;ME1;FABP5;CD36
Arginine biosynthesis	hsa00220	21	3	14.04	0.00118	2.92812	0.0283	ACY1;GOT1;ARG2
Cysteine and methionine metabolism	hsa00270	47	4	8.36	0.00127	2.8962	0.0283	MDH1;LDHB;GOT1;SMS
KEGG Enrichment analysis of proteins with significant lower abundance in OCTN2 (-/-) vs OCTN2 (+/+)
Description	Gene Set	Size	Overlap	Enrichment-Ratio	pValue	-LOG(pvalue)'	FDR	Protein
Carbon metabolism	hsa01200	114	13	6.98513	3.25493e-08	7.48746	9.08125e-06	GPI;ALDH6A1;MDH1;PHGDH;PSPH;ENO2;ADH5;PGAM2;GOT1;SHMT2;ACAT2;ALDOC;ME1
Cysteine and methionine metabolism	hsa00270	47	8	10.4263	7.34745e-07	6.13386	0.000102497	AHCYL1;MDH1;AHCY;BCAT2;MTAP;SMS;GOT1;LDHB
Biosynthesis of amino acids	hsa01230	75	9	7.35051	3.08465e-06	5.51079	0.000286872	BCAT2;PHGDH;PSPH;ENO2;PGAM2;GOT1;SHMT2;ALDOC;ACY1
Propanoate metabolism	hsa00640	32	5	9.57097	0.000150769	3.82169	0.0105161	ALDH6A1;LDHB;ACAT2;ACSS3;ABAT
Pyruvate metabolism	hsa00620	39	5	7.85311	0.000393534	3.40502	0.0219592	MDH1;GLO1;LDHB;ACAT2;ME1
Glycolysis / Gluconeogenesis	hsa00010	68	6	5.40479	0.000799595	3.09713	0.0340983	GPI;ENO2;ADH5;PGAM2;LDHB;ALDOC
Valine, leucine and isoleucine degradation	hsa00280	46	5	6.65807	0.000855514	3.06777	0.0340983	ALDH6A1;HIBADH;BCAT2;ACAT2;ABAT
2-Oxocarboxylic acid metabolism	hsa01210	18	3	10.209	0.00289398	2.5385	0.100928	BCAT2;GOT1;ACY1
Glycine, serine and threonine metabolism	hsa00260	40	4	6.12542	0.00392017	2.40669	0.121525	PHGDH;PSPH;PGAM2;SHMT2
Arrhythmogenic right ventricular cardiomyopathy (ARVC)	hsa05412	71	5	4.31368	0.00588328	2.23038	0.158308	DAG1;GJA1;CACNA2D2;SGCD;SGCB
