# Supplementary material for: Human model of primary carnitine deficiency cardiomyopathy reveals ferroptosis as a novel mechanism
Source: Stem Cell Reports. 2023 Oct 5;18(11):2123–37. doi: 10.1016/j.stemcr.2023.09.002 (PMC10679537; doi:10.1016/j.stemcr.2023.09.002)
Supplement: Table S3. Nucleotide sequences for reprogramming and PCR — Sheet 1. SsODN and gRNA sequences. Sheet 2. Primer pairs for PCR and Sanger sequencing. Sheet 3. Primer pairs for qPCR. [file mmc3.xlsx]

## Sheet: Sheet 1
	Sheet 1. SsODN- and gRNA sequences, related to Supplementary Figure 1
	Component	Sequence [5’->3’]
	ssODN Template	CGAGTGGGGGCCCTTCCAGCGCCTCATCTTCTTCCTGCTCAGCGCCAGCATCATTCCCAGTGGCTTCACCGGCCTGTCCTCCGTGTTCCTGATAGCGACCCCGGAGCACCGCTGCCGGGT
	OCTN2 (N32S) gRNA	ACAGGCCGGTGAAGCCATTG
	OCTN2 (-/-) gRNA 1	TTACATAGGGCGCACGACCA
	OCTN2 (-/-) gRNA 2	GGCAGAGGTGATCATCCGCA

## Sheet: Sheet 2
	Sheet 2: Primer pairs for PCR and Sanger sequencing, related to Supplementary Figure 1
	Target region	Sequence forward primer [5’->3’]	Sequence reverse primer [5’->3’]	Product [bp]
	OCTN2 (N32S) OT#1	ATCCCAGTAAAAGGCATAAAAGC	TGCTCCATTTTCCCATCAATCT	924
	OCTN2 (N32S) OT#2	CAGTTCCACATGCCCTTAGG	CCACCCACTCTTCCTCCTAG	939
	OCTN2 (N32S) OT#3	TGTCTGGTGTGCTGGTTTTC	TTGGTAAGGGTTGGGGAGTG	945
	OCTN2 (N32S) OT#4	GCCATGCTGAACTGTGAGTC	TCCCCTCAGCAAAACAGATG	951
	OCTN2 (N32S) OT#5	ACAGAGGAGGACAGTGAGTG	GCCAGGAAAGAGCATAGCAC	941
	OCTN2 (N32S) OT#6	GTCTTGCATCACACCACCTG	CTTTGTAACCCAGGCTGGAA	1046
	OCTN2 (N32S) OT#7	GAGGCACGCTACTCCCTGAG	CAGCAGTGTAGTGGGACGG	910
	OCTN2 (N32S) OT#8	TGATTGGCTGCACATGTCAA	TGCTTAGACGGGCTAGAACC	910
	OCTN2 (N32S) OT#9	ATGGAACCAGAGCACAGTCT	CCTTCCCAGCCATTCAGAAC	908
	OCTN2 (N32S) OT#10	GCGGTAATGCTCACTCATCC	ACCCCTTGTGTTATGTGAGGA	959
	OCTN2 (-/-) gRNA1 OT#1	AAGTCAGGGGGAATGCAGTG	GGGTTGACCAGGCTGCTG	1071
	OCTN2 (-/-) gRNA1 OT#2	TCTCACTATGTTGCCCAGGCT	ATTCTAGCAGTGCTGCGTGT	987
	OCTN2 (-/-) gRNA1 OT#3	GCCACAGAGCTGGTAATGTATG	GTGGACGATCACGTCCCTTTG	916
	OCTN2 (-/-) gRNA1 OT#4	TCTCAATGGTGGGATTCTTCTGTT	AGGGTTAGCCGTCCTCATTG	904
	OCTN2 (-/-) gRNA1 OT#5	CCTTTCAAAAGTGTTTCAGCTACA	TCTTTGCAGCTGCTTTTATGGT	1028
	OCTN2 (-/-) gRNA1 OT#6	GAGGAATTCGGATCCACCTGA	GTACTCAGCACTTTGATGGGC	921
	OCTN2 (-/-) gRNA1 OT#7	CTTGTAGGTGAGCCCTTGGAAT	TGTGGTCAGTGCCTCATTACTTA	980
	OCTN2 (-/-) gRNA1 OT#8	CCACGCTGTCCACGATGAT	ATAAGGACCCTGGTCACGCT	938
	OCTN2 (-/-) gRNA1 OT#9	ATCGTGCCAGGCCAACTTAT	GAGAGGCAGTGCATTCACCA	1000
	OCTN2 (-/-) gRNA1 OT#10	ACCTTACTCAGCATAACACCAGA	TGTGTTCTTGGACCTCATGC	960
	OCTN2 (-/-) gRNA2 OT#1	TCCTCCAAATTGCCGAGCAT	CACTCAGGCTTGGCTCCATT	932
	OCTN2 (-/-) gRNA2 OT#2	ACTCCATGTGAGCAAGAACTATGT	GAAATGAGTGACAGAAACCAGAGC	900
	OCTN2 (-/-) gRNA2 OT#3	CAGGCACCGAGTAGAAAGCA	TCATCATCACGCCACCTTCT	934
	OCTN2 (-/-) gRNA2 OT#4	GTCCCATAGCCATGGTCAACAC	GGTGTGCCCTCCTTCTCTATTTT	933
	OCTN2 (-/-) gRNA2 OT#5	GAAAGCTGCAGTGCCCACATATT	CCTTCCATCTCTGGGAGCTATT	1099
	OCTN2 (-/-) gRNA2 OT#6	AGCAGGGGACGAAGGTTTAC	GAGGGTCTCCGTTCAGCAAG	931
	OCTN2 (-/-) gRNA2 OT#7	GAATCAGTCCTTCTGAGGCAGTT	ATCACTTAGAAGTTGTGAGACCAT	907
	OCTN2 (-/-) gRNA2 OT#8	CCCTTTTGTTCCCACTGCTGTA	ACATGGTTGTGCCTTAGGCTAT	968
	OCTN2 (-/-) gRNA2 OT#9	CACAGAAGGAAGAGGCAGCA	CTTCCAGGCCATGAGTCCAG	1009
	OCTN2 (-/-) gRNA2 OT#10	CAGCAAGACCAAGAGACAAACC	ATCCATTGTCTTTCCATCCCTATAA	827
	OCTN2 (-/-) gRNA1	ACTTTCTCCTTACCTCCGCC	GCTATCAGGAACACGGAGGA	500
	OCTN2 (-/-) gRNA2	TCTTGCACCCATCTCCTCAG	GGTGAAAAGAGTGAGGCAGC	659
	OCTN2 (-/-) Internal	ATGGGAAAGAAGCCTGCTCT	CTAGTCAACCGGGTCACAGA	530
	OCTN2 (-/-) External	TGCCTTCCTAAGCCGAGC	GGTGAAAAGAGTGAGGCAGC	500
	SLC22A5 (Exon 1)	GTCTTGGGTCGCCTGCTG	GTCTCCATCGCTAGGGTGTT	652

## Sheet: Sheet 3
	Sheet 3. Primer pairs for qPCR, related to Figure 7, related to Supplementary Figures 1, 4, 5
	Target	RefSeq	Sequence forward primer	Sequence reverse primer	Product [bp]
			[5’->3’]	[5’->3’]
	SLC22A5	NM_001308122.2	TTTGGCTACATGGTGCTGCCA	GATGAACCACCAGAGTGCCAC	111
	CD36	NM_001001548.3	TCTTTCCTGCAGCCCAATG	AGCCTCTGTTCCAACTGATAGTGA	60
	CPT1B	NM_004377.4	ACATCTCTGCCCAAGCTTCC	ACCATGACTTGAGCACCAGG	175
	PDK4	NM_002612.4	AGAGGTGGAGCATTTCTCGC	ATGTTGGCGAGTCTCACAGG	138
	HK2	NM_000189.5	CAAAGTGACAGTGGGTGTGG	GCCAGGTCCTTCACTGTCTC	87
	ENO1	NM_001201483.4	GCCGTGAACGAGAAGTCCTG	ACGCCTGAAGAGACTCGGT	79
	PKM	NM_001411081.1	ATGTCGAAGCCCCATAGTGAA	TGGGTGGTGAATCAATGTCCA	118
	GAPDH	NM_001357943.2	TCGGAGTCAACGGATTTGGT	TCGCCCCACTTGATTTTGGA	250
	HIF1a	NM_001530.4	ACCCTAACTAGCCGAGGAAGA	GCACCAAGCAGGTCATAGGT	145
	COL1A1	NM_000088.4	GGCCAGAAGAACTGGTACA	CGCTGTTCTTGCAGTGGTAG	199
	GUSB	NM_000181.4	AAACGATTGCAGGGTTTCAC	CTCTCGTCGGTGACTGTTCA	171
	βACTIN	NM_001101.5	CATGTACGTTGCTATCCAGGC	CTCCTTAATGTCACGCACGAT	250
	mtND1	NC_012920.1	ATGGCCAACCTCCTACTCCTCATT	TTATGGCGTCAGCGAAGGGTTGTA	154
	mtND2	NC_012920.1	CCATCTTTGCAGGCACACTCATCA	ATTATGGATGCGGTTGCTTGCGTG	172
	CCN2	NM_001901.4	TGTGCATTCTCCAGCCATCA	GCCACAAGCTGTCCAGTCTA	131
	ACTA2	NM_001141945.3	TGGAAAAGATCTGGCACCACT	GGCATAGAGAGACAGCACCG	188
	POSTN	NM_001135935.2	GAGGCTTGGGACAACTTGGA	ACAGTGACAACCCCATTAGGA	200
	TGFB1	NM_000660.7	GGAAATTGAGGGCTTTCGCC	CCGGTAGTGAACCCGTTGAT	90
	FN1	NM_001306129.2	AATGCACCACAGCCATCTCA	GTCACTTCTTGGTGGCCGTA	188

## Sheet: Sheet 4
	Sheet 4. Primer pairs for 5’HR probe and 3’ HR probe design, related to Supplementary Figure 2
	Target	Sequence forward primer [5’->3’]	Sequence reverse primer [5’->3’]	Product [bp]
	SLC_5HR1	TGCTTTAGAATCACCTCGCTGCT	CCAAGCCTGCTGGGGACGA	525
	SLC_5HR2	TTTTTTTTCCAGTTAGCTTCTGAATAA	CCCGGGCTCGGCTTAGGAAGG	470
	SLC_3HR1	TGTGGGTGTGGGTGAGAGGGAC	GAAAATTGACCTGAGCTTCACCCA	1268
	SLC_3HR2	AGACTGACCGTGATTTGAGAGCA	GCTTCACCCAGAGTGACTTCCTATG	1232
